# Supplementary material for: Gene expression in soft-shell clam (Mya arenaria) transmissible cancer reveals survival mechanisms during host infection and seawater transfer
Source: bioRxiv. 2024 Sep 19:2024.09.13.612964. Preprint. [Version 1] doi: 10.1101/2024.09.13.612964 (PMC11429866; doi:10.1101/2024.09.13.612964)
Supplement: Supplement 1 [file media-1.xlsx]

## Sheet: SuppT1 - annotations
	MAKER annotation	NCBI annotation
Number of gene models	38609	44373
Number of characterized genes	21125	26005
Number of transcripts	38609	71569
Number of exons	278756	739854
Number of gene models <200bp	28	2392
Average gene length (bp)	12036.1	14382.8
Complete BUSCOs (C)	0.89	0.987
Complete and single-copy BUSCOs (S)	0.733	0.642
Complete and duplicated BUSCOs (D)	0.157	0.346
Fragmented BUSCOs (F)	0.03	0.001
Missing BUSCOs (M)	0.08	0.012
Total BUSCO groups searched	954	954
% genome in gene regions	0.358	0.51
% genome in coding sequence	0.04	0.051

## Sheet: SuppT2 - samples
Name	Alternate aliases	Healthy/BTN	Tissues	Date sampled	Location
MELC-2E11	HEL_1	Healthy	hemocytes, foot, gill, adductor muscle, mantle, and siphon	2018-06-01	Larrabe Cove, Machiasport, ME, USA
FFM-27C11	HEL_2	Healthy	hemocytes, foot, gill, adductor muscle, mantle, and siphon	2022-10-17	Friendship, ME, USA
FFM-27H7	HEL_3	Healthy	hemocytes, foot, gill, adductor muscle, mantle, and siphon	2022-10-17	Friendship, ME, USA
FFM-15G1	HEL_4	Healthy	hemocytes only	2020-06-30	Brunswick, ME, USA
FFM-16B11	HEL_5	Healthy	hemocytes only	2020-06-30	Brunswick, ME, USA
FFM-28E5	BTN_1	BTN	BTN isolate, ASW-treatment	2022-10-13	Perry, ME, USA
FFM-28E6	BTN_2	BTN	BTN isolate, ASW-treatment	2022-10-13	Perry, ME, USA
FFM-28E7	BTN_3	BTN	BTN isolate, ASW-treatment	2022-10-13	Perry, ME, USA
FFM-15G11	BTN_4	BTN	BTN isolate	2020-06-30	Brunswick, ME, USA
FFM-16G1	BTN_5	BTN	BTN isolate	2020-06-30	Brunswick, ME, USA
PSH-A2	HEL_6	Healthy	hemocytes only, ASW-treatment	2023-05-05	Savage Harbour, PEI, Canada
PSH-A6	HEL_7	Healthy	hemocytes only, ASW-treatment	2023-05-05	Savage Harbour, PEI, Canada
PSH-B7	HEL_8	Healthy	hemocytes only, ASW-treatment	2023-05-05	Savage Harbour, PEI, Canada

## Sheet: SuppT3 - BTN_vs_heme_gene_up 
gene	uniprot	padj	baseMean	stat	log2FoldChange	description
LOC128232783	CCD42	1.08303e-138	729.487	-25.4489	-5.44146	coiled-coil domain-containing protein 42 homolog
LOC128229834	LRIQ1	8.71693e-137	685.109	-25.2601	-6.02349	leucine-rich repeat and IQ domain-containing protein 1-like
LOC128229303	NA	4.2194e-136	389.001	-25.1863	-6.87663	uncharacterized LOC128229303
LOC128242222	TRIM1	2.46482e-114	1895.11	-23.0904	-3.77587	probable E3 ubiquitin-protein ligase MID2
LOC128212193	RDH11	2.46482e-114	1484.8	-23.0947	-2.77472	retinol dehydrogenase 11-like
LOC128209790	CC170	2.52602e-113	1062.7	-22.9838	-6.30608	coiled-coil domain-containing protein 170-like
LOC128204997	NPHN	3.44529e-112	681.679	-22.8649	-8.64253	nephrin-like
LOC128213480	PUM3	3.65745e-112	15055.3	-22.8577	-3.97857	pumilio homolog 3-like
LOC128228995	NA	1.48351e-108	371.609	-22.4878	-8.48153	uncharacterized LOC128228995
LOC128209778	SC5AC	1.67857e-105	271.83	-22.1696	-7.89102	sodium-coupled monocarboxylate transporter 2-like
LOC128228782	NA	7.0586e-104	353.798	-21.9936	-2.58848	uncharacterized LOC128228782
LOC128203379	NA	7.57891e-99	1542.85	-21.4584	-6.57897	uncharacterized LOC128203379
LOC128204083	NA	2.95803e-97	1506.35	-21.2815	-8.43562	uncharacterized LOC128204083
LOC128238491	GRIK2	5.15044e-97	1408.84	-21.2528	-8.3775	glutamate receptor ionotropic%2C kainate 2-like
LOC128239808	METL2	5.76283e-97	1064.8	-21.245	-1.77802	tRNA N(3)-methylcytidine methyltransferase METTL2-like
LOC128228889	NA	2.16378e-96	318.61	-21.1803	-8.11142	uncharacterized LOC128228889
LOC128222148	NA	6.3133e-92	299.047	-20.688	-8.22919	uncharacterized LOC128222148
LOC128234719	NA	2.83352e-91	170.99	-20.6132	-6.95652	uncharacterized LOC128234719
LOC128205214	NA	9.03292e-91	218.146	-20.5549	-7.13239	uncharacterized LOC128205214
LOC128211406	RAD18	6.81313e-86	185.447	-19.9962	-7.7085	uncharacterized LOC128211406
LOC128241616	IP6K2	6.03106e-83	527.472	-19.6511	-8.51269	inositol hexakisphosphate kinase 2-like
LOC128235646	NA	4.8323e-82	455.398	-19.5416	-9.00878	uncharacterized LOC128235646
LOC128224923	NA	5.16015e-82	294.13	-19.5366	-7.36445	uncharacterized LOC128224923
LOC128224627	RDH13	6.63122e-81	416.112	-19.4026	-5.25858	retinol dehydrogenase 13-like
LOC128228315	NA	8.28062e-81	467.093	-19.3897	-2.75808	uncharacterized LOC128228315
LOC128244936	RHEB	3.28277e-79	1263.94	-19.1979	-6.7842	GTP-binding protein Rheb-like
LOC128215984	CHSTF	5.6963e-77	486.898	-18.9253	-8.00761	carbohydrate sulfotransferase 15-like
LOC128228609	NA	1.83457e-74	618.162	-18.6117	-8.76764	uncharacterized LOC128228609
LOC128218115	NA	2.11232e-73	114.557	-18.4791	-6.6268	DNA ligase 1-like
LOC128203422	SLA	5.82999e-73	248.895	-18.4217	-8.51491	uncharacterized LOC128203422
LOC128222844	C163B	9.81933e-73	338.09	-18.3923	-9.5023	deleted in malignant brain tumors 1 protein-like
LOC128227264	AGRV1	5.00957e-72	1144.55	-18.3026	-4.19423	adhesion G-protein coupled receptor V1-like
LOC128238591	ITA9	3.60711e-71	206.07	-18.1936	-7.46593	integrin alpha-PS5-like
LOC128208359	PGBD4	2.05028e-69	108.033	-17.9674	-6.13934	piggyBac transposable element-derived protein 4-like
LOC128205655	CRADD	1.81585e-68	209.346	-17.8439	-8.5084	uncharacterized LOC128205655
LOC128234578	NA	3.85341e-68	151.515	-17.8007	-6.21569	uncharacterized LOC128234578
LOC128233939	NA	1.96738e-67	314.014	-17.7062	-8.74128	uncharacterized LOC128233939
LOC128218908	LRIG2	2.76789e-67	335.475	-17.6859	-8.62922	slit homolog 1 protein-like
LOC128229284	NA	1.2959e-66	209.217	-17.5968	-7.53619	mucin-22-like
LOC128205249	QTC	1.33096e-66	232.99	-17.5944	-7.41682	uncharacterized LOC128205249
LOC128229988	TM120	1.63962e-66	2013.99	-17.5816	-2.31675	ion channel TACAN-like
LOC128235647	YD023	8.35257e-65	455.623	-17.3555	-8.37934	uncharacterized LOC128235647
LOC128230152	TSN9	3.78806e-64	865.544	-17.2667	-2.19575	tetraspanin-9-like
LOC128242578	NA	4.84152e-64	411.083	-17.2517	-8.51804	uncharacterized LOC128242578
LOC128230696	NA	9.85784e-64	264.258	-17.208	-9.13885	uncharacterized LOC128230696
LOC128224797	SC5A9	3.99779e-63	802.99	-17.1251	-6.60448	sodium/glucose cotransporter 4-like
LOC128226113	NA	7.08329e-63	434.839	-17.0909	-9.85467	uncharacterized LOC128226113
LOC128226502	ACHA7	1.58625e-62	250.987	-17.0431	-7.53945	neuronal acetylcholine receptor subunit alpha-5-like
LOC128228526	FA81B	1.69313e-62	287.254	-17.0385	-7.36022	protein FAM81A-like
LOC128220691	CE034	1.89811e-62	585.357	-17.031	-4.0727	uncharacterized protein C5orf34 homolog
LOC128214237	S4A11	3.70613e-62	321.794	-16.9911	-9.26536	solute carrier family 4 member 11-like
LOC128234047	LZTL1	3.75438e-62	531.402	-16.9895	-2.87632	leucine zipper transcription factor-like protein 1
LOC128230950	SPT22	3.14295e-61	275.783	-16.8637	-9.04871	spermatogenesis-associated protein 22-like
LOC128241728	CO8A2	5.11573e-61	521.796	-16.8334	-7.34902	complement C1q-like protein 3
LOC128236568	NA	1.09461e-60	179.388	-16.7861	-7.51234	uncharacterized LOC128236568
LOC128224230	NA	2.37822e-60	192.812	-16.7393	-8.13049	uncharacterized LOC128224230
LOC128219071	NA	2.40375e-60	241.344	-16.738	-9.01269	macrophage mannose receptor 1-like
LOC128222146	ZN678	3.16733e-60	300.255	-16.7209	-9.3215	zinc finger protein 678-like
LOC128213652	ANR28	3.27949e-60	453.935	-16.7181	-6.4857	serine/threonine-protein phosphatase 6 regulatory ankyrin repeat subunit B-like
LOC128207408	NA	1.09204e-59	131.35	-16.6449	-7.38511	uncharacterized LOC128207408
LOC128224731	NA	1.58832e-59	219.006	-16.6218	-8.34357	uncharacterized LOC128224731
LOC128207687	NA	1.94161e-59	232.539	-16.6091	-7.41165	uncharacterized LOC128207687
LOC128211207	CFA46	2.00248e-59	1213.25	-16.6066	-4.38069	cilia- and flagella-associated protein 46-like
LOC128232153	CNO11	5.88433e-59	1862.75	-16.5405	-1.42358	CCR4-NOT transcription complex subunit 11-like
LOC128232148	TMM47	8.56766e-59	595.955	-16.5166	-9.25133	transmembrane protein 47-like
LOC128228466	LR74B	1.28795e-58	195.617	-16.4908	-8.88169	leucine-rich repeat-containing protein 74B-like
LOC128216242	TAZ	1.28795e-58	218.491	-16.4909	-8.86141	tafazzin-like
LOC128205105	KLH11	1.87644e-58	1288.83	-16.4674	-3.7405	kelch-like protein 9
LOC128230118	ZBED1	2.55742e-58	362.277	-16.4481	-6.27214	E3 SUMO-protein ligase ZBED1-like
LOC128233084	C19L1	3.63229e-58	1093.68	-16.4256	-1.3481	CWF19-like protein 1
LOC128240236	ANK1	3.63421e-58	253.232	-16.425	-9.25317	uncharacterized LOC128240236
LOC128237562	BRE4	4.9946e-58	352.435	-16.4051	-9.73594	beta-1%2C4-N-acetylgalactosaminyltransferase bre-4-like
LOC128236830	BRE4	8.82303e-58	185.831	-16.3694	-8.47372	beta-1%2C4-galactosyltransferase 3-like
LOC128232927	NA	1.50483e-56	220.447	-16.193	-7.45163	uncharacterized LOC128232927
LOC128218325	NA	2.1622e-56	85.0774	-16.1701	-4.05123	uncharacterized LOC128218325
LOC128238835	MTF1	2.20393e-56	1129.17	-16.1684	-1.6148	zinc finger protein 148-like
LOC128210587	ADA1B	5.75878e-56	388.019	-16.1086	-9.25571	alpha-1A adrenergic receptor-like
LOC128226446	C163B	8.35288e-56	687.533	-16.085	-6.56957	scavenger receptor cysteine-rich type 1 protein M160-like
LOC128206516	Y1319	1.20199e-55	243.782	-16.062	-8.47125	uncharacterized sodium-dependent transporter YhdH-like
LOC128245672	GP153	1.6547e-55	1103.37	-16.0416	-9.31753	uncharacterized LOC128245672
LOC128240708	NA	1.87684e-55	194.352	-16.0332	-8.55632	uncharacterized LOC128240708
LOC128226312	PK1L2	1.90318e-55	183.178	-16.0319	-8.77709	polycystic kidney disease protein 1-like 2
LOC128245052	CENPT	5.03733e-55	91.4346	-15.9707	-5.83226	centromere protein T-like
LOC128203703	NA	5.63833e-55	129.786	-15.9632	-6.17737	uncharacterized LOC128203703
LOC128205094	DHSO	8.99054e-55	551.75	-15.9336	-7.47077	sorbitol dehydrogenase-like
LOC128226824	NA	1.31696e-54	69.9722	-15.9092	-4.75627	uncharacterized LOC128226824
LOC128237402	NA	1.97338e-54	118.033	-15.8833	-6.29122	uncharacterized LOC128237402
LOC128218770	ANR42	2.15773e-54	434.327	-15.8767	-4.93487	ankyrin repeat domain-containing protein 42-like
LOC128209506	QNG1	2.42906e-54	1718.21	-15.8688	-5.04067	queuosine salvage protein-like
LOC128229994	NA	2.95875e-54	438.212	-15.8559	-9.22619	serine-rich adhesin for platelets-like
LOC128228188	CHST4	3.86223e-54	114.129	-15.8387	-7.39781	carbohydrate sulfotransferase 4-like
LOC128221837	NA	3.86724e-54	373.865	-15.8381	-7.28114	uncharacterized LOC128221837
LOC128232580	TYW1	4.98215e-54	4025.08	-15.8212	-1.98875	S-adenosyl-L-methionine-dependent tRNA 4-demethylwyosine synthase TYW1-like
LOC128218853	RBMX2	5.70568e-54	2570.19	-15.8122	-2.08924	RNA-binding motif protein%2C X-linked 2-like
LOC128231301	GCY8E	6.93175e-54	222.313	-15.799	-6.64297	soluble guanylate cyclase gcy-35-like
LOC128231175	TRI33	7.43737e-54	2981.98	-15.7941	-6.03715	uncharacterized LOC128231175
LOC128210579	NA	2.81705e-53	335.869	-15.709	-8.55265	mucin-5AC-like
LOC128237804	NLGNY	3.16665e-53	170.15	-15.7011	-8.66616	neuroligin-4%2C Y-linked-like
LOC128231181	NA	3.55188e-53	165.225	-15.6934	-8.62842	uncharacterized LOC128231181
LOC128211507	DAAF9	8.26795e-53	647.133	-15.6392	-3.73461	dynein axonemal assembly factor 9-like
LOC128246554	S226A	8.48329e-53	224.523	-15.6371	-8.17042	organic anion transporter 3-like
LOC128217679	NA	1.08991e-52	380.095	-15.6207	-7.19974	uncharacterized LOC128217679
LOC128241335	PERO	1.35289e-52	242.384	-15.6065	-9.6056	peroxidase-like
LOC128226858	GCYA2	1.66092e-52	182.49	-15.593	-7.69433	guanylate cyclase soluble subunit alpha-2-like
LOC128242969	NA	2.43444e-52	102.443	-15.5681	-6.67316	uncharacterized LOC128242969
LOC128229250	HOLE	2.66107e-52	106.391	-15.5619	-7.08217	uncharacterized LOC128229250
LOC128221752	CB081	6.18169e-52	411.912	-15.5075	-3.58522	uncharacterized protein C2orf81 homolog
LOC128213126	FCGBP	1.08774e-51	131.355	-15.4707	-7.58515	uncharacterized LOC128213126
LOC128211335	MOT12	1.09051e-51	77.9054	-15.4701	-6.95289	monocarboxylate transporter 12-like
LOC128220136	NA	1.38561e-51	178.81	-15.4543	-5.60301	uncharacterized LOC128220136
LOC128204858	MA2B1	1.48154e-51	122.428	-15.4495	-7.61155	lysosomal alpha-mannosidase-like
LOC128210594	S23A2	1.4934e-51	217.181	-15.4486	-9.02932	solute carrier family 23 member 2-like
LOC128221577	CD209	4.30502e-51	227.256	-15.3798	-8.35374	C-type lectin domain family 10 member A-like
LOC128237805	YRD6	6.28783e-51	212.438	-15.3544	-8.82064	uncharacterized protein K02A2.6-like
LOC128242759	PP2D1	6.72465e-51	80.4984	-15.3496	-4.16009	protein phosphatase 2C-like domain-containing protein 1
LOC128207934	ZNRD2	8.0427e-51	719.817	-15.3376	-2.26555	protein ZNRD2-like
LOC128243724	NA	1.04911e-50	81.5783	-15.3195	-6.58477	uncharacterized LOC128243724
LOC128211543	U520	1.22856e-50	13152.2	-15.3089	-1.86272	U5 small nuclear ribonucleoprotein 200 kDa helicase-like
LOC128202672	ZCPW1	1.81295e-50	141.173	-15.2831	-3.4273	uncharacterized LOC128202672
LOC128202754	RHBL3	1.98033e-50	121.894	-15.277	-7.71474	rhomboid-related protein 3-like
LOC128223964	AXDN1	2.00669e-50	800.778	-15.2757	-4.95864	axonemal dynein light chain domain-containing protein 1-like
LOC128228353	ZCPW2	2.75012e-50	183.698	-15.2544	-8.97316	uncharacterized LOC128228353
LOC128244170	ANPRA	4.59413e-50	138.071	-15.2197	-8.3738	atrial natriuretic peptide receptor 1-like
LOC128225693	NA	5.018e-50	449.38	-15.2135	-9.76987	uncharacterized LOC128225693
LOC128228546	TRIM3	6.75373e-50	389.029	-15.1937	-7.78444	tripartite motif-containing protein 3-like
LOC128218726	SIK2	1.49236e-49	472.691	-15.1413	-9.07791	serine/threonine-protein kinase SIK2-like
LOC128202704	NA	1.88506e-49	125.016	-15.1255	-4.93643	uncharacterized LOC128202704
LOC128245595	CAD99	2.01051e-49	295.308	-15.1209	-10.1511	cadherin-99C-like
LOC128210968	MED28	3.43407e-49	2006.38	-15.0841	-2.07262	mediator of RNA polymerase II transcription subunit 28-like
LOC128243357	GRD2I	7.48311e-49	577.331	-15.0322	-4.01487	delphilin-like
LOC128227446	IQCH	7.49244e-49	134.302	-15.0318	-4.08907	IQ domain-containing protein H-like
LOC128205341	NA	7.54724e-49	89.3369	-15.0309	-4.57658	uncharacterized LOC128205341
LOC128229673	NSF1C	8.65809e-49	5290.58	-15.0215	-1.57987	NSFL1 cofactor p47-like
LOC128243592	NA	1.46052e-48	549.215	-14.9853	-3.56714	uncharacterized LOC128243592
LOC128203947	DYH3	1.91002e-48	513.231	-14.9672	-3.3927	dynein axonemal heavy chain 3-like
LOC128208927	NANO1	2.16775e-48	182.9	-14.9584	-9.19519	uncharacterized LOC128208927
LOC128222938	NA	2.35527e-48	228.873	-14.9525	-3.55174	uncharacterized LOC128222938
LOC128211987	NA	2.40832e-48	65.2029	-14.9507	-6.09256	uncharacterized LOC128211987
LOC128226495	SEM2A	2.46132e-48	40135.1	-14.9489	-2.86323	semaphorin-2A-like
LOC128226460	ATSL	3.0271e-48	219.695	-14.9347	-8.34352	snake venom metalloproteinase-disintegrin-like mocarhagin
LOC128228626	MOT12	3.62759e-48	147.671	-14.9223	-8.47402	monocarboxylate transporter 13-like
LOC128236992	CFA47	4.41031e-48	400.978	-14.9089	-3.82976	cilia- and flagella-associated protein 47-like
LOC128228579	NA	5.31571e-48	143.355	-14.8961	-7.8506	platelet endothelial aggregation receptor 1-like
LOC128226773	NA	6.91102e-48	778.348	-14.8782	-8.34834	uncharacterized LOC128226773
LOC128226845	NA	7.85516e-48	140.007	-14.8693	-5.37509	uncharacterized LOC128226845
LOC128246007	LRP2	7.90828e-48	134.809	-14.8685	-8.32384	LDL receptor repeat-containing protein egg-1-like
LOC128234655	NA	8.06753e-48	107.563	-14.8669	-7.83985	uncharacterized LOC128234655
LOC128223514	ACHB3	8.43712e-48	172.398	-14.8635	-8.49657	neuronal acetylcholine receptor subunit alpha-2-like
LOC128244614	SC6A5	9.85713e-48	183.095	-14.8528	-7.83537	sodium- and chloride-dependent glycine transporter 2-like
LOC128241351	NA	1.04252e-47	154.114	-14.8487	-6.01835	uncharacterized LOC128241351
LOC128216991	TNKS	1.25174e-47	890.954	-14.8361	-8.90595	uncharacterized LOC128216991
LOC128218705	NA	1.49849e-47	393.192	-14.8237	-7.40686	uncharacterized LOC128218705
LOC128230400	NA	1.60467e-47	199.196	-14.8188	-9.31234	uncharacterized LOC128230400
LOC128226723	ZN330	2.41312e-47	2915.84	-14.791	-1.77839	zinc finger protein 330 homolog
LOC128234827	MFGM	2.49836e-47	139.896	-14.7883	-7.57084	uncharacterized LOC128234827
LOC128223752	NA	2.99255e-47	111.77	-14.7759	-7.74682	uncharacterized LOC128223752
LOC128208748	GFI1B	3.38163e-47	76.3664	-14.7673	-5.89276	zinc finger protein 629-like
LOC128211349	ZN510	5.32752e-47	297.835	-14.736	-3.51427	oocyte zinc finger protein XlCOF7.1-like
LOC128228965	CHS2	6.13715e-47	340.723	-14.7261	-8.30213	chitin synthase chs-2-like
LOC128211245	TDRD1	8.89083e-47	3804.48	-14.7007	-2.43669	tudor domain-containing 6-like
LOC128231369	NA	2.13e-46	541.713	-14.6402	-8.58825	uncharacterized LOC128231369
LOC128228875	TLL1	2.87556e-46	223.06	-14.6191	-5.43013	uncharacterized LOC128228875
LOC128223504	HPHL1	2.93394e-46	338.332	-14.6175	-8.86806	ferroxidase HEPHL1-like
LOC128211315	LRC27	5.00815e-46	477.297	-14.5804	-5.38952	leucine-rich repeat-containing protein 27-like
LOC128236400	ORCT	1.08569e-45	286.628	-14.5269	-10.4224	organic cation transporter protein-like
LOC128242491	NA	1.42305e-45	264.098	-14.5077	-7.82473	uncharacterized LOC128242491
LOC128215610	SCUB1	1.79641e-45	237.184	-14.4912	-9.83608	proprotein convertase subtilisin/kexin type 5-like
LOC128207877	SE1L1	1.79641e-45	3475.64	-14.4911	-1.84053	protein sel-1 homolog 1-like
LOC128231037	NA	2.26468e-45	270.855	-14.4743	-5.04689	uncharacterized LOC128231037
LOC128216698	HMCN2	2.53936e-45	11966.4	-14.4661	-6.78591	hemicentin-1-like
LOC128231887	NA	3.00388e-45	152.213	-14.4543	-4.16542	uncharacterized LOC128231887
LOC128209598	NA	3.09156e-45	121.016	-14.452	-8.01649	uncharacterized LOC128209598
LOC128212547	RHDF1	5.88735e-45	337.73	-14.407	-4.64465	uncharacterized LOC128212547
LOC128240920	MUC5B	7.01512e-45	153.057	-14.3946	-8.51068	mucin-5B-like
LOC128246458	NA	1.05757e-44	71.3253	-14.3656	-6.28061	uncharacterized LOC128246458
LOC128210610	NA	1.10316e-44	55.5273	-14.3624	-6.01277	uncharacterized LOC128210610
LOC128232403	GRIA4	2.66888e-44	213.656	-14.3005	-9.68658	glutamate receptor 2-like
LOC128208021	CALM	3.20859e-44	339.86	-14.2871	-6.47819	calmodulin-like
LOC128237645	DYT2B	4.03884e-44	571.197	-14.2705	-10.2685	dynein light chain Tctex-type protein 2B-like
LOC128205865	NA	4.27235e-44	162.303	-14.2663	-9.022	uncharacterized LOC128205865
LOC128207927	XRN2	4.36629e-44	6429.13	-14.2645	-1.52336	5'-3' exoribonuclease 2-like
LOC128221802	GR101	4.44052e-44	153.097	-14.263	-8.36773	uncharacterized LOC128221802
LOC128209432	NA	4.53813e-44	114.397	-14.2612	-6.14668	uncharacterized LOC128209432
LOC128232809	NAS13	7.41203e-44	979.143	-14.2258	-8.94397	uncharacterized LOC128232809
LOC128242436	ZN234	7.67886e-44	1136.99	-14.2231	-1.8107	zinc finger protein 420-like
LOC128209822	NA	1.50076e-43	169.4	-14.1748	-7.58653	uncharacterized LOC128209822
LOC128224541	SC5A9	1.71601e-43	990.249	-14.1651	-7.20269	sodium/glucose cotransporter 5-like
LOC128211198	SPEF1	2.23797e-43	363.214	-14.1459	-2.73608	sperm flagellar protein 1-like
LOC128229135	DAAF4	2.2935e-43	64.0112	-14.1439	-3.96891	dynein axonemal assembly factor 4-like
LOC128211638	TENX	2.77574e-43	487.919	-14.1297	-10.8809	multiple epidermal growth factor-like domains protein 6
LOC128208646	HPHL1	5.99304e-43	93.8058	-14.0751	-6.04662	ferroxidase HEPHL1-like
LOC128210462	NA	6.01605e-43	169.808	-14.0746	-8.36131	uncharacterized LOC128210462
LOC128244201	NA	6.42432e-43	147.089	-14.0696	-8.27288	uncharacterized LOC128244201
LOC128221713	DCXR	7.13554e-43	179.656	-14.062	-10.4637	L-xylulose reductase-like
LOC128222718	NA	9.62132e-43	130.714	-14.0405	-8.71196	uncharacterized LOC128222718
LOC128218414	NA	1.14685e-42	181.45	-14.0276	-9.44561	uncharacterized LOC128218414
LOC128223013	AWH	1.15849e-42	189.862	-14.0266	-4.82221	LIM/homeobox protein Awh-like
LOC128235024	NA	1.24099e-42	92.5754	-14.0215	-2.37409	uncharacterized LOC128235024
LOC128214041	MEGF6	1.26271e-42	467.656	-14.02	-6.99859	multiple epidermal growth factor-like domains protein 6
LOC128224113	ODFP2	1.2965e-42	790.389	-14.0178	-2.42765	outer dense fiber protein 2-like
LOC128230312	BGBP	1.74142e-42	318.993	-13.9961	-8.4363	beta-1%2C3-glucan-binding protein-like
LOC128230230	PEO1	1.84372e-42	1162	-13.9918	-4.79939	twinkle mtDNA helicase-like
LOC128209496	NA	2.20409e-42	181.511	-13.9789	-6.71042	uncharacterized LOC128209496
LOC128217500	GUC2E	2.70351e-42	942.729	-13.9641	-9.21179	uncharacterized LOC128217500
LOC128232007	S28A3	2.80942e-42	904.855	-13.9611	-8.73683	solute carrier family 28 member 3-like
LOC128228469	NA	4.41287e-42	320.839	-13.9279	-2.65691	uncharacterized LOC128228469
LOC128236092	NA	4.68106e-42	594.433	-13.9234	-4.49761	uncharacterized LOC128236092
LOC128223271	NA	5.56604e-42	113.629	-13.9108	-10.5254	uncharacterized LOC128223271
LOC128237297	GCP5	6.19285e-42	1872.02	-13.9028	-2.8123	gamma-tubulin complex component 5-like
LOC128215944	NA	8.6305e-42	110.123	-13.8786	-8.45477	uncharacterized LOC128215944
LOC128243273	NA	9.4543e-42	896.741	-13.8719	-2.52109	uncharacterized LOC128243273
LOC128243526	FTM	1.18907e-41	739.27	-13.8552	-1.9278	protein fantom-like
LOC128229231	NA	2.45712e-41	150.507	-13.8017	-3.95184	uncharacterized LOC128229231
LOC128233851	SE1L3	3.09981e-41	789.951	-13.7845	-9.05941	protein sel-1 homolog 3-like
LOC128208288	UN93A	3.34671e-41	173.11	-13.7787	-6.90975	protein unc-93 homolog A-like
LOC128221545	NA	3.38447e-41	648.422	-13.7777	-3.90795	uncharacterized LOC128221545
LOC128228527	FA81A	3.47628e-41	66.2265	-13.7755	-3.05443	protein FAM81A-like
LOC128230949	NA	3.82529e-41	199.813	-13.7684	-9.32356	uncharacterized LOC128230949
LOC128218292	POL5	4.39543e-41	545.801	-13.7576	-5.7386	uncharacterized LOC128218292
LOC128226289	NA	5.25557e-41	431.684	-13.7442	-7.99773	uncharacterized LOC128226289
LOC128223481	GFI1H	6.90207e-41	225.273	-13.7243	-10.0724	zinc finger protein 69 homolog B-like
LOC128230144	RPA43	7.38755e-41	1136.37	-13.7189	-2.73126	DNA-directed RNA polymerase I subunit RPA43-like
LOC128227785	K0754	8.78946e-41	157.065	-13.7058	-10.9927	probable maltase-glucoamylase 2
LOC128229739	NA	9.31253e-41	123.75	-13.7012	-8.20795	uncharacterized LOC128229739
LOC128213426	CDPKO	1.19046e-40	747.662	-13.6829	-7.78766	uncharacterized LOC128213426
LOC128226797	NA	1.25957e-40	305.573	-13.6786	-7.9191	cytoplasmic dynein 2 heavy chain 1-like
LOC128214037	ACH10	1.27032e-40	533.531	-13.6777	-10.9974	neuronal acetylcholine receptor subunit alpha-10-like
LOC128232963	NA	1.86373e-40	326.43	-13.6487	-5.52058	uncharacterized LOC128232963
LOC128229813	NA	1.94406e-40	53.645	-13.6454	-6.52053	uncharacterized LOC128229813
LOC128210741	TAAR1	4.47571e-40	204.492	-13.5838	-9.93511	trace amine-associated receptor 1-like
LOC128225249	OGFD3	4.67205e-40	2116.23	-13.5802	-2.46026	2-oxoglutarate and iron-dependent oxygenase domain-containing protein 3-like
LOC128207557	TTLL5	5.71723e-40	807.484	-13.5652	-3.43632	tubulin polyglutamylase TTLL5-like
LOC128210548	NA	5.71988e-40	333.46	-13.565	-10.3139	uncharacterized LOC128210548
LOC128203587	EMAL	5.80172e-40	65.6241	-13.5637	-6.97857	echinoderm microtubule-associated protein-like 1
LOC128209430	CINP	6.3578e-40	648.042	-13.5568	-1.77697	cyclin-dependent kinase 2-interacting protein-like
LOC128228023	NSUN7	6.44713e-40	199.371	-13.5555	-7.21066	putative methyltransferase NSUN7
LOC128208726	FBP3	6.66862e-40	221.373	-13.5528	-9.74117	fibropellin-1-like
LOC128214476	TRI56	7.29578e-40	276.312	-13.546	-8.18477	uncharacterized LOC128214476
LOC128217951	DCPS	1.05255e-39	109.777	-13.5189	-6.83312	m7GpppX diphosphatase-like
LOC128207453	SDE2	1.10265e-39	1092.82	-13.5152	-1.76494	UBL fusion protein SDE2-like
LOC128213240	NA	1.22736e-39	65.9023	-13.5069	-6.45611	uncharacterized LOC128213240
LOC128227200	GEMI5	1.64345e-39	760.675	-13.4852	-1.91528	gem-associated protein 5-like
LOC128238741	F228B	2.28914e-39	237.219	-13.4605	-3.31309	protein FAM228B-like
LOC128207810	WDR27	2.49424e-39	548.733	-13.4538	-4.29069	WD repeat-containing protein 27-like
LOC128236603	NGFV1	2.6835e-39	97.1875	-13.4481	-10.3007	venom nerve growth factor 1-like
LOC128207167	S46A3	3.03395e-39	380.691	-13.4388	-6.45336	solute carrier family 46 member 3-like
LOC128244683	NA	4.40512e-39	91.9955	-13.4106	-7.4726	uncharacterized LOC128244683
LOC128243495	SYRC	5.23359e-39	485.353	-13.3974	-2.67776	uncharacterized LOC128243495
LOC128214992	NA	6.17729e-39	4082.82	-13.3845	-3.20747	uncharacterized LOC128214992
LOC128211897	V222	6.93653e-39	335.97	-13.3756	-7.86192	serine/threonine-protein phosphatase 6 regulatory ankyrin repeat subunit B-like
LOC128246705	EVG1	7.90144e-39	148.757	-13.3657	-2.48194	UPF0193 protein EVG1 homolog
LOC128221732	CHS	9.54895e-39	204.956	-13.3514	-8.71935	chitin synthase chs-1-like
LOC128239228	CANB	1.01286e-38	289.085	-13.3468	-8.06395	uncharacterized LOC128239228
LOC128207807	CALM	1.13484e-38	120.701	-13.3382	-9.88916	calmodulin-like
LOC128217006	DCAF1	1.18781e-38	2945.28	-13.3346	-1.60742	DDB1- and CUL4-associated factor 1-like
LOC128228027	DDX49	1.44418e-38	2160.51	-13.3198	-1.96993	probable ATP-dependent RNA helicase DDX49
LOC128235052	GPHR	1.53217e-38	1805.51	-13.3151	-1.29899	Golgi pH regulator A-like
LOC128211336	NA	1.53321e-38	73.4604	-13.3149	-5.07629	uncharacterized LOC128211336
LOC128228814	NA	1.66704e-38	375.142	-13.3084	-3.17943	uncharacterized LOC128228814
LOC128204809	MOXD1	1.67199e-38	152.319	-13.308	-9.86405	DBH-like monooxygenase protein 1
LOC128209669	NA	2.45522e-38	401.126	-13.2785	-8.80194	uncharacterized LOC128209669
LOC128240418	NA	2.73671e-38	807.678	-13.2699	-7.9265	uncharacterized LOC128240418
LOC128210919	AHR	2.74706e-38	121.089	-13.2695	-8.85553	aryl hydrocarbon receptor-like
LOC128225755	TENX	3.19959e-38	174.403	-13.2576	-6.16251	prion-like-(Q/N-rich) domain-bearing protein 25
LOC128210269	NA	3.20462e-38	831.101	-13.2573	-3.37111	uncharacterized LOC128210269
LOC128213409	NA	3.78763e-38	44.4782	-13.2442	-5.69439	uncharacterized LOC128213409
LOC128204822	GABR2	6.34454e-38	156.292	-13.205	-9.54697	gamma-aminobutyric acid type B receptor subunit 2-like
LOC128209830	NA	6.66161e-38	2731.86	-13.2009	-2.28013	uncharacterized LOC128209830
LOC128206627	ADCY5	8.86386e-38	309.243	-13.179	-3.94754	adenylate cyclase type 6-like
LOC128242538	CREST	9.74497e-38	1521.79	-13.1717	-2.69012	uncharacterized LOC128242538
LOC128208930	PLCL	1.11327e-37	160.79	-13.1612	-8.7939	perlucin-like protein
LOC128243075	ZN423	1.12887e-37	852.039	-13.16	-7.95906	zinc finger protein 423-like
LOC128227714	HIL	1.43221e-37	334.375	-13.1416	-7.50255	kyphoscoliosis peptidase-like
LOC128207781	UNC42	1.49099e-37	67.6248	-13.1384	-9.77705	homeobox protein unc-42-like
LOC128230113	PAX6	1.93714e-37	78.3624	-13.1182	-7.08629	paired box protein Pax-6-like
LOC128225631	NA	3.15149e-37	42.6448	-13.0805	-5.71995	uncharacterized LOC128225631
LOC128244333	ST1B1	3.29943e-37	68.7184	-13.0768	-7.5575	sulfotransferase 1B1-like
LOC128235171	PGSC2	3.40331e-37	207.981	-13.0743	-8.08724	peptidoglycan-recognition protein SC2-like
LOC128215194	NA	4.08684e-37	124.044	-13.0601	-9.9287	rho GTPase-activating protein gacF-like
LOC128230817	NA	4.5323e-37	908.541	-13.0521	-11.1047	uncharacterized LOC128230817
LOC128211849	FRIY	4.65523e-37	194.791	-13.0499	-10.581	soma ferritin-like
LOC128245523	NA	4.91737e-37	87.4964	-13.0455	-7.26446	uncharacterized LOC128245523
LOC128228971	S2545	5.21899e-37	121.755	-13.0408	-9.90194	solute carrier family 25 member 45-like
LOC128246195	OPR	6.44688e-37	124.692	-13.0243	-8.42359	uncharacterized LOC128246195
LOC128238412	NA	7.17521e-37	58.6848	-13.0159	-3.95211	uncharacterized LOC128238412
LOC128227421	PRRC1	9.05389e-37	2775.1	-12.9978	-1.41683	protein PRRC1-A-like
LOC128240637	S23A1	9.20025e-37	378.006	-12.9964	-7.58142	solute carrier family 23 member 1-like
LOC128214749	NA	9.58359e-37	1238.04	-12.9929	-9.30131	uncharacterized LOC128214749
LOC128206276	CP1A1	9.79566e-37	128.681	-12.991	-6.09633	cytochrome P450 1A1-like
LOC128212909	NA	1.10052e-36	87.8185	-12.9818	-10.1537	uncharacterized LOC128212909
LOC128211657	NA	1.28336e-36	573.792	-12.9696	-4.12454	uncharacterized LOC128211657
LOC128216228	FAS	1.52265e-36	123.251	-12.9561	-6.44392	fatty acid synthase-like
LOC128244668	NA	1.52265e-36	947.472	-12.9562	-7.93629	uncharacterized LOC128244668
LOC128217743	NOTCH	1.92338e-36	19942.1	-12.938	-4.22112	fibropellin-1-like
LOC128227411	HS12B	1.93368e-36	2452.37	-12.9374	-6.09678	heat shock 70 kDa protein 12A-like
LOC128210547	GLAS	2.35054e-36	154.254	-12.9222	-9.52832	protein glass-like
LOC128226680	ZMAT2	2.41171e-36	1884.76	-12.9199	-1.60389	zinc finger matrin-type protein 2-like
LOC128246068	NA	2.41171e-36	1375.25	-12.9199	-6.58627	uncharacterized LOC128246068
LOC128222719	NA	2.42343e-36	151.283	-12.9193	-9.17706	insoluble matrix shell protein 5-like
LOC128241555	NA	2.55336e-36	208.565	-12.9151	-10.3186	uncharacterized LOC128241555
LOC128204448	CARTF	2.70866e-36	1381.37	-12.9104	-3.19013	uncharacterized LOC128204448
LOC128236433	RPGR	3.22074e-36	375.589	-12.8967	-3.01095	X-linked retinitis pigmentosa GTPase regulator-like
LOC128226877	LR74A	3.54997e-36	439.38	-12.8889	-8.07824	leucine-rich repeat-containing protein 74B-like
LOC128210282	LMF1	3.71379e-36	988.393	-12.885	-1.68514	lipase maturation factor 1-like
LOC128216765	ANM6	4.05443e-36	500.174	-12.8781	-7.78157	protein arginine N-methyltransferase 6-like
LOC128206740	SORCN	4.46626e-36	526.949	-12.8704	-5.3264	sorcin-like
LOC128210182	NA	4.50126e-36	1082.59	-12.8697	-9.53415	acanthoscurrin-1-like
LOC128232643	NA	4.51961e-36	139.06	-12.8692	-9.05415	uncharacterized LOC128232643
LOC128234041	ADRB2	4.55615e-36	73.123	-12.8684	-7.11538	melanocortin receptor 5-like
LOC128221612	NA	6.2488e-36	68.4895	-12.8436	-6.06705	uncharacterized LOC128221612
LOC128209408	NA	6.36844e-36	141.676	-12.842	-7.43511	uncharacterized LOC128209408
LOC128212831	LEXM	6.67125e-36	204.815	-12.838	-4.44294	lymphocyte expansion molecule-like
LOC128213878	NA	7.96772e-36	615.397	-12.8239	-6.48079	uncharacterized LOC128213878
LOC128222142	NA	8.80977e-36	108.428	-12.816	-4.22832	uncharacterized LOC128222142
LOC128241545	C1QT4	9.6691e-36	103.725	-12.8086	-10.0319	cerebellin-3-like
LOC128235190	NA	1.25094e-35	834.18	-12.7882	-6.07481	uncharacterized LOC128235190
LOC128227628	DNAS1	1.37085e-35	407.849	-12.7808	-7.05204	deoxyribonuclease-1-like
LOC128228945	R9BP	1.43927e-35	475.872	-12.7766	-7.86339	uncharacterized LOC128228945
LOC128245614	NA	1.59055e-35	142.063	-12.7687	-5.87538	uncharacterized LOC128245614
LOC128210758	MOT9	3.60374e-35	128.082	-12.7041	-9.25806	monocarboxylate transporter 13-like
LOC128225890	HIUH	3.81813e-35	192.223	-12.6993	-10.2007	5-hydroxyisourate hydrolase-like
LOC128211225	NA	3.88237e-35	48.5548	-12.6979	-6.27669	uncharacterized LOC128211225
LOC128206567	SO4C1	4.05382e-35	8500.63	-12.6943	-3.32411	solute carrier organic anion transporter family member 4C1-like
LOC128217410	NOTC1	4.35988e-35	152.481	-12.6884	-9.51121	neurogenic locus notch homolog protein 1-like
LOC128211137	ACTZ	4.60482e-35	5066.83	-12.684	-1.83193	alpha-centractin
LOC128216693	NA	4.81667e-35	249.739	-12.6803	-9.1907	uncharacterized LOC128216693
LOC128235867	HARB1	6.25145e-35	63.2238	-12.6593	-9.67988	putative nuclease HARBI1
LOC128212034	NA	6.30263e-35	256.249	-12.6585	-9.12216	uncharacterized LOC128212034
LOC128241521	NA	6.43762e-35	123.316	-12.6567	-9.20676	uncharacterized LOC128241521
LOC128223161	NMRL1	7.28566e-35	41.0021	-12.6467	-5.6852	nmrA-like family domain-containing protein 1
LOC128208446	CP2J4	9.61137e-35	4421.28	-12.6245	-9.20723	vitamin D 25-hydroxylase-like
LOC128237005	NA	1.00602e-34	69.1001	-12.6208	-9.44502	uncharacterized LOC128237005
LOC128216660	HYPDH	1.00807e-34	141.76	-12.6205	-7.05374	hydroxyproline dehydrogenase-like
LOC128235650	NA	1.039e-34	107.548	-12.6179	-7.99313	uncharacterized LOC128235650
LOC128212157	NA	1.17561e-34	184.076	-12.6079	-7.1408	transmembrane protein 272-like
LOC128215498	NA	1.28256e-34	53.4768	-12.6008	-6.38522	uncharacterized LOC128215498
LOC128211986	NA	1.50344e-34	1134.71	-12.5881	-6.44432	uncharacterized LOC128211986
LOC128237602	UPL1	1.57935e-34	118.974	-12.5841	-7.39511	uncharacterized LOC128237602
LOC128221730	NA	1.65183e-34	110.685	-12.5804	-8.03814	uncharacterized LOC128221730
LOC128225126	TOP3A	1.82105e-34	587.873	-12.5723	-2.97961	DNA topoisomerase 3-alpha-like
LOC128215525	OXDD	2.1313e-34	503.856	-12.5597	-5.82122	D-aspartate oxidase-like
LOC128224924	NA	2.21841e-34	1438.88	-12.5564	-1.59219	uncharacterized LOC128224924
LOC128224221	NELFE	2.40019e-34	1353.99	-12.55	-1.78412	negative elongation factor E-like
LOC128245914	YRD6	2.91827e-34	77.4003	-12.534	-9.61017	uncharacterized protein K02A2.6-like
LOC128217126	ATS9	3.87741e-34	5064.78	-12.5109	-6.38385	A disintegrin and metalloproteinase with thrombospondin motifs 9-like
LOC128237027	APOD	3.99002e-34	88.0069	-12.5084	-9.79533	apolipoprotein D-like
LOC128206293	NA	5.21735e-34	109.226	-12.4868	-9.74557	uncharacterized LOC128206293
LOC128220065	CAHZ	5.35143e-34	101.604	-12.4846	-9.27861	uncharacterized LOC128220065
LOC128215467	HIP	5.81e-34	77.8871	-12.4779	-7.94639	complement C1q-like protein 2
LOC128216017	FURI1	5.94147e-34	123.889	-12.476	-8.6525	furin-1-like
LOC128226090	NA	5.95582e-34	76.4378	-12.4756	-7.9315	uncharacterized LOC128226090
LOC128224636	SRCR1	5.99386e-34	77.4386	-12.475	-6.92506	deleted in malignant brain tumors 1 protein-like
LOC128241572	TXD15	6.27951e-34	2226.62	-12.4711	-1.13703	thioredoxin domain-containing protein 15-like
LOC128226256	AMT3	6.97713e-34	146.026	-12.4624	-10.1645	putative ammonium transporter 3
LOC128215979	C1QT3	9.49232e-34	70.7492	-12.4373	-9.47925	complement C1q tumor necrosis factor-related protein 3-like
LOC128220645	DCXR	9.83282e-34	56.3771	-12.4344	-9.5136	L-xylulose reductase-like
LOC128243098	NA	1.02734e-33	364.393	-12.4307	-10.2111	uncharacterized LOC128243098
LOC128225683	NA	1.04053e-33	48.4225	-12.4295	-4.51086	uncharacterized LOC128225683
LOC128213415	GARE1	1.06385e-33	81.5589	-12.4276	-7.03546	uncharacterized LOC128213415
LOC128208587	Y1760	1.08595e-33	193.938	-12.4258	-4.25944	probable G-protein coupled receptor 158
LOC128218712	DNPH1	1.08763e-33	380.305	-12.4255	-5.18109	2'-deoxynucleoside 5'-phosphate N-hydrolase 1-like
LOC128239772	NA	1.1948e-33	47.1571	-12.4177	-6.10383	uncharacterized LOC128239772
LOC128238312	TBA3	1.30054e-33	740.151	-12.4106	-5.88638	tubulin alpha-3 chain-like
LOC128239764	NA	1.51601e-33	114.609	-12.398	-6.36791	uncharacterized LOC128239764
LOC128210550	NA	1.53921e-33	171.902	-12.3967	-9.6843	uncharacterized LOC128210550
LOC128220190	DHB14	1.71376e-33	302.781	-12.3877	-8.98016	17-beta-hydroxysteroid dehydrogenase 14-like
LOC128209625	CRAC1	1.73354e-33	1695.1	-12.3867	-9.0433	cartilage acidic protein 1-like
LOC128224756	IMSP5	1.79003e-33	93.6732	-12.3838	-9.16133	uncharacterized LOC128224756
LOC128237229	CRY1	2.04302e-33	5090.98	-12.373	-1.95099	cryptochrome-1-like
LOC128208797	DL	2.14689e-33	191.392	-12.3689	-5.02291	delta-like protein 1
LOC128225943	NA	2.22485e-33	341.531	-12.3659	-8.05857	uncharacterized LOC128225943
LOC128232869	CHD1L	2.42648e-33	1082.66	-12.3588	-3.63544	chromodomain-helicase-DNA-binding protein 1-like
LOC128223840	NA	2.52337e-33	74.8326	-12.3555	-9.56101	uncharacterized LOC128223840
LOC128242402	NA	2.53765e-33	100.489	-12.3549	-8.09043	uncharacterized LOC128242402
LOC128215873	NA	3.39948e-33	68.5229	-12.331	-4.5566	uncharacterized LOC128215873
LOC128245969	NCAN	4.05499e-33	89.1973	-12.3162	-9.45216	brevican core protein-like
LOC128244161	NA	4.11504e-33	97.2392	-12.3149	-5.774	uncharacterized LOC128244161
LOC128204420	PK1L2	4.83742e-33	1583.5	-12.3017	-9.24823	uncharacterized LOC128204420
LOC128231859	KRR1	6.01799e-33	1437.29	-12.2839	-1.79051	KRR1 small subunit processome component homolog
LOC128220954	UN93A	6.61457e-33	75.6319	-12.2758	-5.26302	protein unc-93 homolog A-like
LOC128227203	PHX2A	6.96558e-33	69.8659	-12.2715	-9.09928	paired mesoderm homeobox protein 2A-like
LOC128216975	NA	7.48831e-33	145.703	-12.2655	-6.59588	uncharacterized LOC128216975
LOC128207290	NA	8.24417e-33	76.7147	-12.2575	-8.20651	uncharacterized LOC128207290
LOC128234046	NA	8.31372e-33	23835.6	-12.2567	-4.0147	uncharacterized LOC128234046
LOC128224966	BMS1	1.14195e-32	5974.19	-12.2305	-2.41408	ribosome biogenesis protein BMS1 homolog
LOC128204172	NA	1.3081e-32	290.947	-12.2192	-7.41625	uncharacterized LOC128204172
LOC128210450	CCD57	1.33594e-32	1165.93	-12.2173	-2.31552	coiled-coil domain-containing protein 57-like
LOC128244008	NA	1.362e-32	342.627	-12.2156	-8.69023	uncharacterized LOC128244008
LOC128240313	NA	1.38401e-32	89.8869	-12.2142	-9.46444	uncharacterized LOC128240313
LOC128226150	MPIP1	1.38434e-32	86.256	-12.214	-8.10131	M-phase inducer phosphatase 1-like
LOC128228479	ARMC3	1.63673e-32	323.208	-12.2	-5.51011	armadillo repeat-containing protein 3-like
LOC128240968	GIGA3	1.63673e-32	67.058	-12.2	-9.40291	mesenchyme-specific cell surface glycoprotein-like
LOC128208028	JKAMP	1.63673e-32	1560.54	-12.1999	-1.66224	JNK1/MAPK8-associated membrane protein-like
LOC128229853	PAX6	1.68641e-32	328.99	-12.1974	-8.12169	paired box protein Pax-6-like
LOC128222891	TF2H4	1.7538e-32	988.047	-12.194	-2.53209	general transcription factor IIH subunit 4-like
LOC128227028	NA	1.83798e-32	201.305	-12.1901	-5.71696	uncharacterized LOC128227028
LOC128215444	TRUNK	1.9762e-32	432.93	-12.184	-7.80734	uncharacterized LOC128215444
LOC128204486	NA	2.63111e-32	139.862	-12.1601	-9.38435	uncharacterized LOC128204486
LOC128220070	CAH9	3.11662e-32	300.557	-12.1461	-8.95524	uncharacterized LOC128220070
LOC128245684	NA	3.18373e-32	1417.96	-12.1442	-3.74772	uncharacterized LOC128245684
LOC128237572	BRE4	3.35078e-32	749.76	-12.1399	-9.48539	beta-1%2C4-N-acetylgalactosaminyltransferase bre-4-like
LOC128244139	ZN236	3.72509e-32	1934.56	-12.1309	-1.55832	zinc finger protein 236-like
LOC128241532	MFSD6	3.76029e-32	64.3705	-12.13	-7.46254	major facilitator superfamily domain-containing protein 6-like
LOC128240893	CC103	4.0161e-32	165.98	-12.1245	-4.65496	coiled-coil domain-containing protein 103-like
LOC128211313	NA	4.13507e-32	119.632	-12.122	-5.18001	uncharacterized LOC128211313
LOC128235787	NA	4.67228e-32	200.246	-12.1118	-6.76855	uncharacterized LOC128235787
LOC128215578	PPR42	5.18443e-32	171.705	-12.1028	-4.37059	protein phosphatase 1 regulatory subunit 42-like
LOC128227002	NA	5.34329e-32	64.588	-12.1002	-5.7642	uncharacterized LOC128227002
LOC128218459	ILF2	5.44448e-32	7635.46	-12.0985	-1.65877	interleukin enhancer-binding factor 2 homolog
LOC128235589	ADA2C	5.49744e-32	86.3235	-12.0976	-6.75831	probable muscarinic acetylcholine receptor gar-1
LOC128244316	NA	5.80929e-32	40.1622	-12.0929	-5.85563	uncharacterized LOC128244316
LOC128206403	NA	6.22791e-32	196.943	-12.0869	-6.66078	ribosomal RNA processing protein 1 homolog
LOC128226005	NA	6.46505e-32	92.6554	-12.0837	-6.337	uncharacterized LOC128226005
LOC128215173	TSSK2	6.47509e-32	106.929	-12.0835	-9.71462	testis-specific serine/threonine-protein kinase 1-like
LOC128237989	PTPRO	6.50182e-32	79.6052	-12.083	-7.75627	receptor-type tyrosine-protein phosphatase O-like
LOC128233068	GUCD1	1.22741e-31	2658.99	-12.0293	-2.10537	protein GUCD1-like
LOC128224467	ISAHY	1.22741e-31	5403.27	-12.0293	-7.60047	isatin hydrolase-like
LOC128226164	NA	1.23477e-31	227.762	-12.0285	-8.15563	uncharacterized LOC128226164
LOC128223337	WSCD	1.25298e-31	81.1919	-12.0272	-8.28121	WSCD family member AAEL009094-like
LOC128203369	NA	1.38911e-31	598.456	-12.0185	-7.02067	uncharacterized LOC128203369
LOC128217387	NA	1.49331e-31	482.61	-12.0123	-7.90364	uncharacterized LOC128217387
LOC128236764	SVEP1	1.71716e-31	523.711	-12.0004	-10.7525	sushi%2C von Willebrand factor type A%2C EGF and pentraxin domain-containing protein 1-like
LOC128243990	APOD	1.74454e-31	142.544	-11.999	-9.09661	apolipoprotein D-like
LOC128238311	NA	1.83875e-31	91.4769	-11.9944	-3.55548	uncharacterized LOC128238311
LOC128232460	NA	2.86229e-31	93.3471	-11.9574	-6.29883	uncharacterized LOC128232460
LOC128202990	ISAHY	3.02775e-31	509.414	-11.9525	-6.07227	isatin hydrolase-like
LOC128214720	NA	3.42964e-31	82.7922	-11.942	-8.63102	uncharacterized LOC128214720
LOC128209970	EPDR1	3.50832e-31	124.365	-11.94	-9.215	mammalian ependymin-related protein 1-like
LOC128224069	ARL3	3.84681e-31	1100	-11.9322	-2.15561	ADP-ribosylation factor-like protein 3
LOC128227976	ALG13	3.87996e-31	589.457	-11.9313	-6.28259	OTU domain-containing protein 4-like
LOC128232998	NOTC1	4.25896e-31	231.779	-11.9234	-6.32922	fibropellin-3-like
LOC128209475	GALM	4.49069e-31	59.9332	-11.9187	-7.15793	galactose mutarotase-like
LOC128234379	NLGNX	4.61924e-31	101.783	-11.9162	-9.28098	acetylcholinesterase 1-like
LOC128224346	MINP1	5.04917e-31	51.1798	-11.9087	-9.37458	multiple inositol polyphosphate phosphatase 1-like
LOC128224014	STO2	5.05463e-31	74.67	-11.9085	-7.89204	band 7 protein AGAP004871-like
LOC128241638	AAMP	5.22336e-31	895.52	-11.9056	-2.13438	angio-associated migratory cell protein-like
LOC128206831	NA	5.65191e-31	85.1149	-11.8989	-7.46818	uncharacterized LOC128206831
LOC128227591	NA	6.06174e-31	44.0707	-11.8929	-6.38673	mucin-5AC-like
LOC128230630	LNX2	7.32606e-31	41.2818	-11.8766	-9.06503	ligand of Numb protein X 2-like
LOC128210784	POL4	7.32606e-31	35.3343	-11.8766	-5.90632	uncharacterized protein K02A2.6-like
LOC128221565	HMCN1	8.25879e-31	240.725	-11.8664	-5.50238	A disintegrin and metalloproteinase with thrombospondin motifs adt-1-like
LOC128205059	NA	8.73696e-31	2199.56	-11.8616	-6.68199	uncharacterized LOC128205059
LOC128223658	NA	8.80122e-31	813.069	-11.8608	-1.87018	uncharacterized LOC128223658
LOC128246757	HIL	8.8437e-31	515.831	-11.8603	-8.38511	lim and transglutaminase domain protein ltd-1-like
LOC128207539	NA	9.201e-31	557.339	-11.8568	-7.8616	uncharacterized LOC128207539
LOC128236908	PTP10	9.30174e-31	75.566	-11.8558	-9.21283	tyrosine-protein phosphatase 10D-like
LOC128226992	TEX45	1.0185e-30	289.996	-11.8481	-7.31765	testis-expressed protein 45-like
LOC128212944	C1QT3	1.18008e-30	75.1831	-11.8352	-9.20503	uncharacterized LOC128212944
LOC128213777	HPGDS	1.24226e-30	768.141	-11.8308	-8.94252	hematopoietic prostaglandin D synthase-like
LOC128209667	NA	1.36854e-30	85.1244	-11.8222	-6.58361	uncharacterized LOC128209667
LOC128209913	LR74B	1.36854e-30	316.196	-11.8223	-9.40936	leucine-rich repeat-containing protein 74A-like
LOC128214865	ING1	1.46213e-30	33.3089	-11.8166	-4.38342	uncharacterized LOC128214865
LOC128215082	ZSA5B	1.77891e-30	87.6557	-11.7998	-8.14791	zinc finger protein 596-like
LOC128241654	MPP7	1.87321e-30	128.619	-11.7953	-9.9812	MAGUK p55 subfamily member 7-like
LOC128237329	NA	1.90994e-30	106.783	-11.7936	-9.71295	uncharacterized LOC128237329
LOC128231280	PI4KA	1.92163e-30	5515.34	-11.7929	-2.57192	phosphatidylinositol 4-kinase alpha-like
LOC128233719	NA	1.98772e-30	58.6731	-11.79	-9.20876	uncharacterized LOC128233719
LOC128223487	DMBT1	2.04922e-30	3847.57	-11.7873	-7.26044	mucin-2-like
LOC128237258	NA	2.10284e-30	976.277	-11.785	-10.0673	uncharacterized LOC128237258
LOC128231563	S6KL	2.2043e-30	176.444	-11.7806	-1.57943	ribosomal protein S6 kinase-related protein-like
LOC128228192	FBN2	2.23312e-30	16064.2	-11.7794	-7.53744	fibrillin-2-like
LOC128214860	FRRS1	2.25992e-30	151.652	-11.7783	-5.11638	putative ferric-chelate reductase 1
LOC128243833	TMM	2.38621e-30	359.579	-11.7735	-4.72465	dimethylaniline monooxygenase [N-oxide-forming] 4-like
LOC128230040	NA	2.39657e-30	41.739	-11.7731	-6.17417	uncharacterized LOC128230040
LOC128233656	NA	2.58704e-30	162.566	-11.7665	-9.03454	uncharacterized LOC128233656
LOC128237232	NA	2.59e-30	83.5311	-11.7663	-7.29404	uncharacterized LOC128237232
LOC128227530	NA	3.34171e-30	136.286	-11.7444	-4.80304	uncharacterized LOC128227530
LOC128237934	NA	3.7758e-30	39.311	-11.7336	-8.99365	uncharacterized LOC128237934
LOC128210573	PLCE1	4.18916e-30	197.827	-11.7247	-4.87606	1-phosphatidylinositol 4%2C5-bisphosphate phosphodiesterase epsilon-1-like
LOC128242645	PP2D1	4.72863e-30	60.5106	-11.7143	-2.94701	protein phosphatase 2C-like domain-containing protein 1
LOC128239149	DDX42	4.8721e-30	3686.68	-11.7117	-1.0849	ATP-dependent RNA helicase DDX42-like
LOC128243097	NA	5.34373e-30	3031.72	-11.7037	-8.85613	uncharacterized LOC128243097
LOC128215461	NA	5.80496e-30	4746.95	-11.6964	-6.50004	uncharacterized LOC128215461
LOC128241508	ANK1	6.31532e-30	54.7614	-11.689	-7.45104	uncharacterized LOC128241508
LOC128218079	NA	6.34826e-30	65.3719	-11.6885	-9.00248	uncharacterized LOC128218079
LOC128218542	CAPR2	6.34826e-30	81.9962	-11.6884	-9.33062	complement C1q tumor necrosis factor-related protein 2-like
LOC128219272	CE034	6.62605e-30	309.666	-11.6846	-3.81805	uncharacterized LOC128219272
LOC128212549	TM128	7.10121e-30	1243.81	-11.6786	-1.24224	transmembrane protein 128-like
LOC128214931	CHST8	7.40776e-30	53.3123	-11.6749	-9.07156	carbohydrate sulfotransferase 11-like
LOC128243285	G2E3	7.90791e-30	135.39	-11.6692	-3.51669	uncharacterized LOC128243285
LOC128233477	NA	8.22844e-30	550.227	-11.6657	-8.22112	uncharacterized LOC128233477
LOC128219561	DHB14	8.52628e-30	451.384	-11.6625	-7.91313	17-beta-hydroxysteroid dehydrogenase 14-like
LOC128209175	S5A1	9.20065e-30	560.208	-11.6558	-3.95131	3-oxo-5-alpha-steroid 4-dehydrogenase 1-like
LOC128230403	NA	9.79015e-30	254.033	-11.6503	-4.95838	uncharacterized LOC128230403
LOC128236522	PA2B2	1.09764e-29	37.9866	-11.6403	-8.94446	basic phospholipase A2-like
LOC128212899	NA	1.1555e-29	301.539	-11.6358	-8.27868	uncharacterized LOC128212899
LOC128237000	PROF4	1.17802e-29	75.9685	-11.634	-4.78937	profilin-4-like
LOC128217205	COAA1	1.17841e-29	47.9216	-11.6339	-8.9162	protein HP-25 homolog 1-like
LOC128203354	GBP2	1.36006e-29	452.249	-11.6215	-8.01758	guanylate-binding protein 2-like
LOC128224035	C163B	1.42604e-29	86.9301	-11.6173	-7.7567	deleted in malignant brain tumors 1 protein-like
LOC128218421	HAUS7	1.49493e-29	295.964	-11.6132	-2.05804	uncharacterized LOC128218421
LOC128244776	NA	1.5491e-29	115.009	-11.61	-9.10311	uncharacterized LOC128244776
LOC128231051	RFX6	1.60475e-29	87.689	-11.6069	-6.54438	DNA-binding protein RFX6-like
LOC128216984	NA	1.60863e-29	41.6407	-11.6065	-8.71303	uncharacterized LOC128216984
LOC128218758	NA	1.68258e-29	412.955	-11.6026	-3.63833	uncharacterized LOC128218758
LOC128244324	PA23	1.82844e-29	100.418	-11.5953	-8.59827	group 3 secretory phospholipase A2-like
LOC128236425	SODC	1.9049e-29	341.361	-11.5917	-9.5309	superoxide dismutase [Cu-Zn]-like
LOC128213394	POP1	1.91695e-29	965.263	-11.5909	-1.94183	ribonucleases P/MRP protein subunit POP1-like
LOC128223583	NA	1.94643e-29	182.698	-11.5895	-8.46623	uncharacterized LOC128223583
LOC128237803	NA	1.9668e-29	93.7222	-11.5885	-9.16163	uncharacterized LOC128237803
LOC128214748	NA	2.34788e-29	253.175	-11.5729	-8.77024	uncharacterized LOC128214748
LOC128232428	NOE3	2.54428e-29	36.8989	-11.5658	-5.97623	noelin-3-like
LOC128226221	K0754	2.59016e-29	50.4868	-11.5642	-9.3547	uncharacterized LOC128226221
LOC128245531	NA	2.64458e-29	360.122	-11.5623	-9.32337	uncharacterized LOC128245531
LOC128214953	NA	2.68917e-29	37.6841	-11.5607	-8.9327	uncharacterized LOC128214953
LOC128204898	NA	2.79248e-29	1136.56	-11.5573	-8.07281	uncharacterized LOC128204898
LOC128208430	VGFR3	2.90771e-29	78.9588	-11.5536	-8.91337	uncharacterized LOC128208430
LOC128209624	ZC12A	3.14173e-29	264.138	-11.5467	-8.01579	uncharacterized LOC128209624
LOC128226731	NA	3.65669e-29	891.944	-11.5332	-8.57775	uncharacterized LOC128226731
LOC128211480	NA	3.71047e-29	62.662	-11.5318	-7.90159	uncharacterized LOC128211480
LOC128224784	MF4B1	3.9831e-29	183.092	-11.5255	-7.56606	sodium-dependent glucose transporter 1A-like
LOC128212770	NOL10	4.05012e-29	2305.74	-11.524	-1.91738	nucleolar protein 10-like
LOC128203349	GBP1	4.62805e-29	112.355	-11.5122	-6.77029	guanylate-binding protein 1-like
LOC128234113	MDM4	5.14599e-29	3022.07	-11.5028	-2.84504	E3 ubiquitin-protein ligase Mdm2-like
LOC128210787	TF26	5.31163e-29	111.012	-11.4999	-6.39866	uncharacterized protein K02A2.6-like
LOC128243110	NA	5.45676e-29	65.4315	-11.4974	-9.36647	uncharacterized LOC128243110
LOC128225917	MPIP1	7.29444e-29	69.4496	-11.4718	-9.45332	M-phase inducer phosphatase 1-like
LOC128229968	BGBP	8.39871e-29	600.685	-11.4594	-10.3384	beta-1%2C3-glucan-binding protein-like
LOC128228360	TM232	8.63901e-29	689.964	-11.4568	-2.82528	uncharacterized LOC128228360
LOC128210452	NA	9.48424e-29	102.576	-11.4486	-5.50192	uncharacterized LOC128210452
LOC128226215	PHX2A	9.9707e-29	62.0284	-11.444	-8.92803	paired mesoderm homeobox protein 2A-like
LOC128225707	PTPRK	1.1125e-28	517.358	-11.4341	-7.88273	receptor-type tyrosine-protein phosphatase kappa-like
LOC128229138	M130	1.11561e-28	36.2287	-11.4338	-4.00612	uncharacterized LOC128229138
LOC128218795	FSTL1	1.14853e-28	52.7055	-11.4311	-9.05511	tomoregulin-2-like
LOC128209522	CALM	1.16317e-28	101.862	-11.4298	-7.78181	calmodulin-A-like
LOC128220072	NA	1.18657e-28	61.4224	-11.428	-7.87861	uncharacterized LOC128220072
LOC128221437	NA	1.20794e-28	337.761	-11.4263	-9.19948	uncharacterized LOC128221437
LOC128208167	KAD7	1.23713e-28	743.137	-11.4241	-5.32716	adenylate kinase 7-like
LOC128232276	TGFA1	1.24923e-28	1501.49	-11.4232	-1.30076	transforming growth factor-beta receptor-associated protein 1-like
LOC128229799	NA	1.37645e-28	34.7116	-11.4146	-4.7954	monocarboxylate transporter 14-like
LOC128223169	NA	1.6591e-28	58.526	-11.3981	-7.11256	uncharacterized LOC128223169
LOC128210004	NA	1.77896e-28	86.4872	-11.3918	-8.39798	uncharacterized LOC128210004
LOC128208323	CO6A4	1.87782e-28	9575.16	-11.3868	-8.51353	serine-rich adhesin for platelets-like
LOC128208360	PGBD4	1.90609e-28	40.4209	-11.3854	-5.02956	piggyBac transposable element-derived protein 4-like
LOC128232754	NA	2.05587e-28	68.8673	-11.3786	-5.46459	uncharacterized LOC128232754
LOC128207559	RADX	2.07626e-28	486.029	-11.3776	-2.7168	RPA-related protein RADX-like
LOC128230823	ZN596	2.07977e-28	31.1724	-11.3773	-8.65967	zinc finger protein 880-like
LOC128213231	LIPR1	2.4716e-28	106.016	-11.362	-7.18396	pancreatic triacylglycerol lipase-like
LOC128235111	SMRC2	2.5473e-28	14547.6	-11.3592	-1.86754	SWI/SNF complex subunit SMARCC2-like
LOC128211308	VWDE	2.59213e-28	738.595	-11.3574	-7.26649	uncharacterized LOC128211308
LOC128207206	CNBD2	3.15497e-28	83.2656	-11.3399	-8.6327	uncharacterized LOC128207206
LOC128224258	NEC1	3.1619e-28	37.0528	-11.3396	-6.46932	neuroendocrine convertase 1-like
LOC128209249	CALM	3.16823e-28	59.3119	-11.3393	-8.50017	calmodulin-like
LOC128215166	NA	3.37895e-28	90.9307	-11.3336	-7.96581	uncharacterized LOC128215166
LOC128228393	RNF14	4.48056e-28	1200.77	-11.3083	-2.12809	E3 ubiquitin-protein ligase RNF14-like
LOC128240987	TSEAR	4.53255e-28	71.422	-11.3072	-8.7675	thrombospondin-type laminin G domain and EAR repeat-containing protein-like
LOC128226946	NA	5.71021e-28	91.7795	-11.2865	-4.54222	uncharacterized LOC128226946
LOC128241405	EHMT2	7.17896e-28	44.9169	-11.2662	-7.15493	uncharacterized LOC128241405
LOC128222941	HMCN1	7.67055e-28	1343.11	-11.2602	-3.01575	hemicentin-1-like
LOC128226200	VWA3B	8.49636e-28	10744.9	-11.2511	-8.85404	uncharacterized LOC128226200
LOC128229698	C1QL4	9.2655e-28	42.9306	-11.2434	-8.75871	complement C1q-like protein 4
LOC128209524	MOT14	9.43716e-28	405.437	-11.2416	-6.4405	monocarboxylate transporter 9-like
LOC128238251	ST1A1	1.15222e-27	53.2303	-11.2237	-7.39281	sulfotransferase 4A1-like
LOC128245524	NA	1.15232e-27	47.6189	-11.2234	-6.484	uncharacterized LOC128245524
LOC128208948	NCKX4	1.15232e-27	1103.92	-11.2235	-8.28229	sodium/potassium/calcium exchanger 4-like
LOC128225621	NA	1.23201e-27	34.5121	-11.2174	-5.22004	uncharacterized LOC128225621
LOC128237225	NA	1.29499e-27	4436.7	-11.2129	-6.2455	uncharacterized LOC128237225
LOC128209555	GALM	1.34086e-27	57.9735	-11.2096	-8.46574	galactose mutarotase-like
LOC128203193	ALR	1.36362e-27	62.4092	-11.208	-7.2393	alanine racemase-like
LOC128213171	CP10	1.51245e-27	929.208	-11.1986	-7.52489	cytochrome P450 10-like
LOC128240922	TF26	1.52625e-27	54.1644	-11.1977	-6.36936	uncharacterized protein K02A2.6-like
LOC128235961	NA	1.59576e-27	49.7739	-11.1936	-9.33482	spidroin-2-like
LOC128224583	LMX1A	1.74369e-27	34.5627	-11.1853	-8.80886	LIM homeobox transcription factor 1-alpha-like
LOC128229947	DZIP3	1.8235e-27	1646.94	-11.1812	-3.72036	uncharacterized LOC128229947
LOC128205598	NA	1.86978e-27	407.006	-11.1788	-6.82019	uncharacterized LOC128205598
LOC128213306	RM13	1.89791e-27	1299.59	-11.1774	-2.0627	39S ribosomal protein L13%2C mitochondrial-like
LOC128215263	NMD3A	2.02699e-27	57.9262	-11.1713	-7.78336	glutamate receptor ionotropic%2C NMDA 2B-like
LOC128221392	XKR6	2.06129e-27	28.5508	-11.1697	-8.53287	XK-related protein 6-like
LOC128214265	P4HA1	2.22633e-27	117.781	-11.1626	-6.94159	prolyl 4-hydroxylase subunit alpha-1-like
LOC128236924	TRPA1	2.23375e-27	713.275	-11.1622	-7.92719	transient receptor potential cation channel subfamily A member 1 homolog
LOC128246555	UNC9	2.29066e-27	34.7451	-11.1598	-8.81526	innexin unc-9-like
LOC128230859	VWA2	2.31504e-27	66.8006	-11.1588	-7.99855	von Willebrand factor A domain-containing protein 2-like
LOC128246491	NA	2.36937e-27	33.53	-11.1566	-8.76449	uncharacterized LOC128246491
LOC128236246	NA	2.37652e-27	53.1684	-11.1562	-3.2652	uncharacterized LOC128236246
LOC128208616	CNBD2	2.52995e-27	39.4336	-11.1505	-6.53977	uncharacterized LOC128208616
LOC128226323	SCUB2	2.66056e-27	50.6439	-11.1459	-7.59924	neurogenic locus notch homolog protein 1-like
LOC128212008	NA	2.66715e-27	36.0124	-11.1455	-6.59916	transmembrane protein 272-like
LOC128225619	DACH1	2.70955e-27	178.011	-11.144	-5.89076	dachshund homolog 1-like
LOC128214846	DMDE	2.98216e-27	1857.01	-11.1353	-1.26316	dystrophin-like
LOC128232718	FABP1	3.49987e-27	220.657	-11.1207	-8.66737	sodium/calcium exchanger regulatory protein 1-like
LOC128215153	ANGL1	4.2732e-27	26.8535	-11.1025	-8.44534	angiopoietin-related protein 1-like
LOC128226093	MPIP1	4.40464e-27	36.9526	-11.0995	-8.54155	M-phase inducer phosphatase 1-like
LOC128213141	NA	4.91405e-27	78.1303	-11.0896	-7.95091	keratin%2C type II cytoskeletal 1-like
LOC128231094	NA	5.03455e-27	146.526	-11.0873	-8.15911	arginine/serine-rich coiled-coil protein 2-like
LOC128235316	MRC1	5.22334e-27	450.089	-11.0839	-2.25937	macrophage mannose receptor 1-like
LOC128236752	NA	5.24984e-27	83.1876	-11.0833	-8.63861	uncharacterized LOC128236752
LOC128243648	NA	5.32708e-27	65.9305	-11.0819	-4.79844	uncharacterized LOC128243648
LOC128203244	SPR	5.74263e-27	805.116	-11.0751	-7.6544	sex peptide receptor-related protein 2-like
LOC128215154	NA	5.89155e-27	27.3979	-11.0727	-8.47354	uncharacterized LOC128215154
LOC128211475	CND2	6.66874e-27	7557.49	-11.0613	-3.08061	condensin complex subunit 2-like
LOC128246401	NA	7.3658e-27	87.816	-11.052	-8.71352	uncharacterized LOC128246401
LOC128223880	SWI5	7.88291e-27	869.883	-11.0456	-1.9491	DNA repair protein SWI5 homolog
LOC128221449	ZN420	8.68303e-27	55.2383	-11.0367	-8.04331	zinc finger protein 45-like
LOC128223561	NA	9.17469e-27	42.7099	-11.0317	-8.75071	uncharacterized LOC128223561
LOC128239360	FBX25	9.66659e-27	1418.78	-11.0269	-6.72473	F-box only protein 25-like
LOC128216999	GSTA	1.0022e-26	2635.36	-11.0235	-4.0238	glutathione S-transferase A-like
LOC128218478	RPN1	1.06767e-26	5789.07	-11.0177	-1.45946	dolichyl-diphosphooligosaccharide--protein glycosyltransferase subunit 1-like
LOC128216018	NA	1.08684e-26	32.9859	-11.016	-8.37612	CCN family member 2-like
LOC128216356	FAS	1.14581e-26	240.222	-11.011	-6.41104	fatty acid synthase-like
LOC128242085	FOXF1	1.15087e-26	29.8125	-11.0105	-8.59674	forkhead box protein F1-like
LOC128233041	NA	1.16055e-26	33.2016	-11.0095	-8.38563	uncharacterized LOC128233041
LOC128239258	NA	1.26354e-26	79.4696	-11.0017	-6.54796	uncharacterized LOC128239258
LOC128224524	NA	1.30583e-26	49.2067	-10.9987	-6.8414	uncharacterized LOC128224524
LOC128210768	DPOLN	1.33171e-26	71.6448	-10.9968	-6.70377	uncharacterized LOC128210768
LOC128209255	ARMT1	1.36456e-26	2588.73	-10.9945	-2.27472	damage-control phosphatase ARMT1-like
LOC128213086	ASTER	1.40447e-26	4082.08	-10.9918	-2.99094	PAT complex subunit Asterix-like
LOC128226477	AFG2B	1.53822e-26	696.05	-10.9835	-1.66589	ribosome biogenesis protein SPATA5L1-like
LOC128222474	NA	1.54306e-26	47.6933	-10.9831	-7.50488	uncharacterized LOC128222474
LOC128226139	MPIP1	1.66402e-26	51.0289	-10.9761	-7.60527	M-phase inducer phosphatase 1-like
LOC128244674	NA	1.75128e-26	46.5916	-10.9714	-6.8042	uncharacterized LOC128244674
LOC128234613	CE164	1.96488e-26	689.46	-10.9607	-2.70523	WD repeat%2C SAM and U-box domain-containing protein 1-like
LOC128216200	DUXA	1.98454e-26	54.5155	-10.9597	-9.10413	pituitary homeobox x-like
LOC128221207	UB2D2	2.00875e-26	799.274	-10.9585	-6.1272	ubiquitin-conjugating enzyme E2 D2B-like
LOC128239375	PA2B2	2.01914e-26	40.3133	-10.958	-8.66792	basic phospholipase A2-like
LOC128233599	HMCN2	2.04709e-26	210.124	-10.9566	-3.61015	synaptogenesis protein syg-2-like
LOC128220095	TMPS9	2.1977e-26	24.1536	-10.9501	-8.2915	chymotrypsin-1-like
LOC128231040	BLM	2.20091e-26	48.4439	-10.9499	-8.20576	uncharacterized LOC128231040
LOC128226308	NA	2.35766e-26	54.5818	-10.9435	-7.69522	uncharacterized LOC128226308
LOC128207285	PRDX5	2.4196e-26	1533.27	-10.9411	-2.00762	peroxiredoxin-5%2C mitochondrial-like
LOC128214560	CTL1	2.46566e-26	323.343	-10.9393	-6.84426	choline transporter-like protein 1
LOC128231931	NA	2.60456e-26	275.332	-10.9342	-3.91203	uncharacterized LOC128231931
LOC128232300	TBX1	2.69727e-26	64.1737	-10.9309	-8.97665	T-box transcription factor TBX1-like
LOC128217821	IF122	2.72782e-26	549.835	-10.9297	-1.60615	intraflagellar transport protein 122 homolog
LOC128242898	NA	2.83168e-26	459.243	-10.9261	-9.32959	uncharacterized LOC128242898
LOC128229911	NA	2.85449e-26	26.4071	-10.9253	-8.42095	uncharacterized LOC128229911
LOC128244392	NA	2.93411e-26	356.192	-10.9227	-8.69792	uncharacterized LOC128244392
LOC128204815	KLH11	3.01054e-26	61.3789	-10.9203	-8.19329	kelch-like protein 18
LOC128212276	TRPM2	3.15953e-26	76.6228	-10.9157	-4.00258	transient receptor potential cation channel subfamily M member-like 2
LOC128212523	F184A	3.24179e-26	141.342	-10.9131	-3.77535	protein FAM184A-like
LOC128213279	PPB	3.57586e-26	79.4641	-10.9039	-8.27414	alkaline phosphatase-like
LOC128244917	PIP30	3.58947e-26	1739.29	-10.9035	-1.4305	PSME3-interacting protein-like
LOC128243099	ESIB	3.63494e-26	114.284	-10.9022	-4.26151	secretory immunoglobulin A-binding protein EsiB-like
LOC128236463	NA	3.63875e-26	47.6429	-10.902	-7.51644	uncharacterized LOC128236463
LOC128235836	SO4C1	3.78745e-26	699.992	-10.8983	-4.96823	solute carrier organic anion transporter family member 4C1-like
LOC128220578	CDC20	3.81142e-26	44.5581	-10.8976	-6.5669	cell division cycle protein 20 homolog
LOC128209626	GALT7	3.89664e-26	1542.15	-10.8954	-0.999727	N-acetylgalactosaminyltransferase 7-like
LOC128237293	NA	3.97986e-26	62.6755	-10.8934	-8.23988	uncharacterized LOC128237293
LOC128224512	WHRN	4.13766e-26	498.311	-10.8897	-6.33262	whirlin-like
LOC128218846	CCD39	4.24504e-26	177.643	-10.8872	-2.54113	coiled-coil domain-containing protein 39-like
LOC128239668	S4A8	5.06976e-26	1690.64	-10.8707	-8.42384	electroneutral sodium bicarbonate exchanger 1-like
LOC128220015	NA	5.27734e-26	182.637	-10.8669	-6.31852	uncharacterized LOC128220015
LOC128210876	ATS9	5.28241e-26	28.25	-10.8667	-8.15351	A disintegrin and metalloproteinase with thrombospondin motifs 9-like
LOC128213023	PPWD1	5.31156e-26	3579.62	-10.8661	-2.45692	peptidylprolyl isomerase domain and WD repeat-containing protein 1-like
LOC128207702	NA	5.69204e-26	133.733	-10.8597	-6.3537	uncharacterized LOC128207702
LOC128236579	NA	6.04344e-26	961.594	-10.854	-4.55248	uncharacterized LOC128236579
LOC128208571	KLH26	6.47113e-26	104.02	-10.8477	-8.36646	kelch-like protein 26
LOC128221483	DUT	6.71053e-26	1163.28	-10.8443	-9.19824	deoxyuridine 5'-triphosphate nucleotidohydrolase-like
LOC128243647	AT2C1	8.07654e-26	1594.49	-10.8269	-1.44029	calcium-transporting ATPase type 2C member 1-like
LOC128236179	MEOX2	8.08802e-26	23.0474	-10.8267	-8.22545	homeobox protein MOX-2-like
LOC128233551	NA	8.27676e-26	55.901	-10.8245	-7.48171	uncharacterized LOC128233551
LOC128216064	MPIP1	8.51964e-26	48.8777	-10.8217	-8.94589	cdc25-like protein phosphatase twine
LOC128230538	DRAM2	8.74308e-26	727.221	-10.8192	-9.54933	DNA damage-regulated autophagy modulator protein 2-like
LOC128223953	TMM26	8.8392e-26	38.882	-10.8181	-8.25052	transmembrane protein 26-like
LOC128242490	CNGB1	1.00913e-25	354.597	-10.8058	-8.45655	cyclic nucleotide-gated cation channel beta-3-like
LOC128234303	NA	1.0863e-25	45.0872	-10.799	-5.93415	protein shisa-5-like
LOC128208366	NA	1.13684e-25	49.335	-10.7947	-7.87764	uncharacterized LOC128208366
LOC128228363	RM30	1.13837e-25	480.934	-10.7945	-1.30233	uncharacterized LOC128228363
LOC128225959	MPIP1	1.26947e-25	44.4929	-10.7843	-8.44561	M-phase inducer phosphatase 1-like
LOC128217518	CELR3	1.31181e-25	90.3228	-10.7811	-8.75005	protocadherin Fat 2-like
LOC128232418	BRSK2	1.33776e-25	996.431	-10.7792	-2.72717	serine/threonine-protein kinase BRSK2-like
LOC128244365	NA	1.59878e-25	45.7994	-10.7627	-8.48709	uncharacterized LOC128244365
LOC128210351	NA	1.81791e-25	157.595	-10.7507	-7.18236	uncharacterized LOC128210351
LOC128243001	NA	1.83742e-25	53.3575	-10.7496	-5.44596	uncharacterized LOC128243001
LOC128245700	NA	1.94164e-25	24.5008	-10.7444	-8.31114	uncharacterized LOC128245700
LOC128231917	PTH2	2.0762e-25	819.815	-10.7379	-2.28901	peptidyl-tRNA hydrolase 2%2C mitochondrial-like
LOC128222910	MIGA	2.20879e-25	593.339	-10.7321	-1.39246	mitoguardin-like
LOC128217143	TTLL3	2.30377e-25	323.482	-10.7281	-3.85259	uncharacterized LOC128217143
LOC128242419	DRC4	2.30541e-25	585.133	-10.7279	-2.10048	dynein regulatory complex subunit 4-like
LOC128219703	NA	2.38064e-25	52.7847	-10.7249	-7.97308	uncharacterized LOC128219703
LOC128243397	NA	2.4857e-25	143.794	-10.7208	-3.39603	uncharacterized LOC128243397
LOC128227049	TENX	2.52834e-25	43.193	-10.7191	-6.48731	prion-like-(Q/N-rich) domain-bearing protein 25
LOC128209495	NA	2.55389e-25	37.3166	-10.7181	-5.4521	ATP-dependent DNA helicase PIF1-like
LOC128237011	RBM28	2.71247e-25	3648.9	-10.7124	-1.91273	RNA-binding protein 28-like
LOC128231034	GUC2E	2.79407e-25	480.268	-10.7095	-8.29079	uncharacterized LOC128231034
LOC128230130	DRAM1	2.82285e-25	51.6697	-10.7082	-5.8593	DNA damage-regulated autophagy modulator protein 1-like
LOC128213213	PLCL	2.9459e-25	94.3154	-10.7041	-9.17116	perlucin-like protein
LOC128208401	CLZ9	3.17744e-25	29.2659	-10.6968	-8.56824	uncharacterized LOC128208401
LOC128219287	ARI4	3.2133e-25	74.6448	-10.6957	-6.02675	uncharacterized LOC128219287
LOC128208329	NA	3.39991e-25	717.12	-10.6903	-7.0697	transcriptional regulator ATRX-like
LOC128230822	ZN596	3.43122e-25	153.098	-10.6893	-7.67052	zinc finger protein 835-like
LOC128245989	UNC9	3.47639e-25	63.9114	-10.688	-8.6072	innexin unc-9-like
LOC128224650	RNF44	3.7083e-25	822.223	-10.6819	-2.05919	uncharacterized LOC128224650
LOC128214670	PTPRM	3.79088e-25	153.673	-10.6797	-5.39052	receptor-type tyrosine-protein phosphatase epsilon-like
LOC128243224	LIN41	3.91686e-25	59.168	-10.6766	-6.8281	uncharacterized LOC128243224
LOC128224527	CDIPT	4.18687e-25	405.288	-10.6703	-3.18631	CDP-diacylglycerol--inositol 3-phosphatidyltransferase-like
LOC128210347	RERGL	4.2221e-25	50.349	-10.6694	-7.90677	ras-related and estrogen-regulated growth inhibitor-like protein
LOC128225609	FOXB1	4.89381e-25	71.5061	-10.6553	-8.77043	forkhead box protein B1-like
LOC128239487	NA	6.02566e-25	61.7944	-10.6358	-6.8743	U2 spliceosomal RNA
LOC128220109	NA	6.3624e-25	173.303	-10.6307	-3.98858	uncharacterized LOC128220109
LOC128235030	IQCH	6.87566e-25	81.6334	-10.6233	-3.07263	IQ domain-containing protein H-like
LOC128228824	GABR2	9.07049e-25	42.3067	-10.5968	-6.65119	gamma-aminobutyric acid type B receptor subunit 2-like
LOC128246690	NA	1.02412e-24	51.6209	-10.5854	-5.97663	uncharacterized LOC128246690
LOC128238339	NUP43	1.04336e-24	3068.27	-10.5835	-1.53158	nucleoporin Nup43-like
LOC128231192	PRP8	1.11333e-24	15803.6	-10.5773	-2.02651	pre-mRNA-processing-splicing factor 8
LOC128244267	TYR3	1.15498e-24	198.323	-10.5737	-8.92499	putative tyrosinase-like protein tyr-3
LOC128226228	RGS3	1.17641e-24	768.966	-10.5719	-9.31006	uncharacterized LOC128226228
LOC128238926	CALRL	1.18067e-24	147.224	-10.5715	-7.90509	calcitonin gene-related peptide type 1 receptor-like
LOC128213371	NA	1.18255e-24	44.8775	-10.5712	-5.63355	uncharacterized LOC128213371
LOC128220787	TF29	1.24852e-24	42.7573	-10.5657	-6.44244	uncharacterized protein K02A2.6-like
LOC128209157	NA	1.40791e-24	174.664	-10.5542	-3.63909	uncharacterized LOC128209157
LOC128208236	USH2A	1.44975e-24	520.544	-10.5514	-5.37299	usherin-like
LOC128224588	NMRL1	1.52103e-24	49.6048	-10.5468	-6.29752	nmrA-like family domain-containing protein 1
LOC128237432	NA	1.59995e-24	61.5194	-10.5418	-8.21314	uncharacterized LOC128237432
LOC128214080	NA	1.59995e-24	373.176	-10.5418	-7.56079	uncharacterized LOC128214080
LOC128207911	NAV3	1.76001e-24	189.275	-10.5325	-3.63447	uncharacterized LOC128207911
LOC128217789	SSUH2	1.79362e-24	90.0152	-10.5306	-2.5522	protein SSUH2 homolog
LOC128206233	RL19	1.873e-24	254.913	-10.5264	-5.04968	60S ribosomal protein L19-like
LOC128236422	MFI	1.94206e-24	153.608	-10.5229	-2.60365	protein MFI-like
LOC128204820	NA	1.96051e-24	26.6993	-10.5218	-8.4358	putative uncharacterized protein DDB_G0271606
LOC128219107	NA	1.97164e-24	96.228	-10.5212	-5.6661	uncharacterized LOC128219107
LOC128217785	SC6A5	2.00325e-24	77.9475	-10.5196	-5.91657	sodium- and chloride-dependent glycine transporter 1-like
LOC128207421	LR74A	2.12981e-24	564.712	-10.5136	-6.73294	leucine-rich repeat-containing protein 74B-like
LOC128244412	CP17A	2.25239e-24	2146.3	-10.5082	-3.4764	uncharacterized LOC128244412
LOC128231491	PRR12	2.27836e-24	1494.29	-10.507	-1.94855	uncharacterized LOC128231491
LOC128211608	S23A2	2.3892e-24	2048.78	-10.5024	-7.22161	solute carrier family 23 member 2-like
LOC128227135	NA	2.56016e-24	495.646	-10.4957	-5.46146	uncharacterized LOC128227135
LOC128229735	NA	2.5774e-24	84.6744	-10.495	-5.5538	uncharacterized LOC128229735
LOC128209972	ADPGK	2.63215e-24	768.933	-10.4929	-1.93557	ADP-dependent glucokinase-like
LOC128215600	SCUB1	2.69307e-24	267.323	-10.4907	-7.53476	proprotein convertase subtilisin/kexin type 5-like
LOC128235200	G3ST3	2.77653e-24	37.4815	-10.4876	-5.67163	galactose-3-O-sulfotransferase 3-like
LOC128208079	PRXD1	2.89837e-24	273.289	-10.4833	-3.75745	putative prolyl-tRNA synthetase associated domain-containing protein 1
LOC128231746	NAT10	3.10054e-24	3927.83	-10.4768	-2.3508	RNA cytidine acetyltransferase-like
LOC128215010	FAT4	3.20392e-24	49.4697	-10.4736	-4.48403	protocadherin Fat 3-like
LOC128232278	ALKB4	3.26209e-24	169.504	-10.4718	-3.45194	alpha-ketoglutarate-dependent dioxygenase alkB homolog 4-like
LOC128226629	VLDLR	3.32843e-24	129.159	-10.4698	-5.41254	atrial natriuretic peptide-converting enzyme-like
LOC128240455	INT9	3.39448e-24	1214.05	-10.4678	-2.07643	integrator complex subunit 9-like
LOC128224591	NA	3.41956e-24	930.019	-10.467	-8.6919	uncharacterized LOC128224591
LOC128246200	WDR33	3.53473e-24	2461.44	-10.4638	-1.60385	pre-mRNA 3' end processing protein WDR33-like
LOC128235422	NA	3.57721e-24	44.4246	-10.4626	-6.91571	uncharacterized LOC128235422
LOC128214142	NA	3.70897e-24	68.5716	-10.4591	-4.56038	uncharacterized LOC128214142
LOC128202705	NA	3.81541e-24	413.439	-10.4562	-2.3212	uncharacterized LOC128202705
LOC128217462	HS12B	3.94917e-24	416.774	-10.4529	-8.76564	heat shock 70 kDa protein 12B-like
LOC128246411	SVBP	4.15117e-24	54.23	-10.4479	-3.22474	uncharacterized LOC128246411
LOC128208626	NA	4.16406e-24	28.5868	-10.4476	-8.5356	uncharacterized LOC128208626
LOC128212204	LR2BP	4.71127e-24	749.402	-10.4358	-3.65239	LRP2-binding protein-like
LOC128233338	CERS2	4.7935e-24	1027.33	-10.4339	-4.14056	ceramide synthase 2-like
LOC128239236	BHMT1	4.84771e-24	52.4492	-10.4328	-7.96538	betaine--homocysteine S-methyltransferase 1-like
LOC128234425	SVEP1	4.8542e-24	29.7085	-10.4326	-8.59107	sushi%2C von Willebrand factor type A%2C EGF and pentraxin domain-containing protein 1-like
LOC128232405	SCUB1	4.90242e-24	1151.73	-10.4315	-8.5307	signal peptide%2C CUB and EGF-like domain-containing protein 1
LOC128234190	FBRL	5.03709e-24	31784.7	-10.4287	-3.28341	rRNA 2'-O-methyltransferase fibrillarin-like
LOC128236282	PDE9A	5.67132e-24	226.536	-10.4172	-8.04527	high affinity cGMP-specific 3'%2C5'-cyclic phosphodiesterase 9A-like
LOC128244690	NA	6.14934e-24	34.162	-10.4092	-6.76635	uncharacterized LOC128244690
LOC128212151	CBCO1	6.42042e-24	165.555	-10.4049	-3.48214	ciliary-associated calcium-binding coiled-coil protein 1-like
LOC128229660	TBX2B	6.5974e-24	606.76	-10.4022	-7.57329	T-box transcription factor TBX6-like
LOC128215495	NA	6.63243e-24	26.6853	-10.4017	-5.80058	uncharacterized LOC128215495
LOC128217188	FXL13	6.83848e-24	86.6232	-10.3985	-3.209	dynein regulatory complex subunit 6-like
LOC128237037	ADGB	7.04753e-24	301.697	-10.3954	-3.64898	androglobin-like
LOC128235896	RFX4	7.05509e-24	2808.77	-10.3952	-7.36097	transcription factor RFX4-like
LOC128207369	NA	7.07051e-24	57.1569	-10.395	-7.75915	uncharacterized LOC128207369
LOC128217799	NA	7.97326e-24	27.6367	-10.3833	-4.62891	CD109 antigen-like
LOC128203158	FUMA	8.35252e-24	37.1903	-10.3787	-8.18602	fumarate hydratase class I%2C aerobic-like
LOC128238572	TM216	8.38884e-24	506.55	-10.3782	-1.70031	transmembrane protein 216-like
LOC128241610	GAL2B	8.61704e-24	68.3105	-10.3754	-9.06638	somatostatin receptor type 4-like
LOC128232299	GPRS	9.26072e-24	60.8079	-10.3684	-7.14261	serine-enriched protein-like
LOC128244884	LIN41	9.82045e-24	254.425	-10.3627	-5.11858	E3 ubiquitin-protein ligase TRIM71-like
LOC128214422	SPTC1	1.03556e-23	3162.28	-10.3576	-1.62412	serine palmitoyltransferase 1-like
LOC128235063	NA	1.07046e-23	602.483	-10.3542	-6.14133	uncharacterized LOC128235063
LOC128213972	DUS1L	1.08284e-23	69.081	-10.353	-4.18897	tRNA-dihydrouridine(16/17) synthase [NAD(P)(+)]-like
LOC128233570	CADM4	1.08456e-23	31.1114	-10.3528	-6.62845	uncharacterized LOC128233570
LOC128244021	NA	1.17787e-23	52.7635	-10.3446	-7.97047	uncharacterized LOC128244021
LOC128228488	VWA3B	1.35336e-23	449.968	-10.3312	-9.21124	uncharacterized LOC128228488
LOC128209902	ZRAB3	1.39132e-23	1299.1	-10.3285	-1.64638	DNA annealing helicase and endonuclease ZRANB3-like
LOC128228389	RECQ5	1.42038e-23	321.772	-10.3264	-2.2718	ATP-dependent DNA helicase Q5-like
LOC128226183	NA	1.44745e-23	43.1482	-10.3245	-8.03814	uncharacterized LOC128226183
LOC128222662	NA	1.46896e-23	574.694	-10.323	-1.7463	uncharacterized LOC128222662
LOC128242415	NA	1.48732e-23	307.218	-10.3218	-5.39284	uncharacterized LOC128242415
LOC128217752	CUE	1.5086e-23	138.312	-10.3203	-5.04417	uncharacterized LOC128217752
LOC128241491	ULK4	1.54843e-23	1015.04	-10.3177	-2.40841	serine/threonine-protein kinase ULK4-like
LOC128232375	NA	1.64819e-23	61.6388	-10.3115	-6.49084	uncharacterized LOC128232375
LOC128244312	NA	1.71835e-23	30.9463	-10.3074	-5.59435	uncharacterized LOC128244312
LOC128218862	NA	1.80331e-23	30.7541	-10.3026	-7.91137	uncharacterized LOC128218862
LOC128242389	TRI45	1.92071e-23	163.358	-10.2962	-3.50524	uncharacterized LOC128242389
LOC128246023	NA	1.94643e-23	64.4317	-10.2949	-6.90724	uncharacterized LOC128246023
LOC128231509	EFC4B	1.96314e-23	265.625	-10.294	-2.70684	EF-hand calcium-binding domain-containing protein 4B-like
LOC128219560	W11B2	2.01948e-23	3744.37	-10.2912	-8.78236	protein Wnt-11b-2-like
LOC128212072	GPAT4	2.03059e-23	2774.16	-10.2905	-2.00292	glycerol-3-phosphate acyltransferase 3-like
LOC128211661	NA	2.0516e-23	36.1381	-10.2895	-7.10414	uncharacterized LOC128211661
LOC128222191	TTC23	2.05385e-23	238.325	-10.2893	-3.29016	tetratricopeptide repeat protein 23-like
LOC128244986	MCES	2.07185e-23	2228.32	-10.2884	-1.6199	mRNA cap guanine-N7 methyltransferase-like
LOC128208470	NA	2.32609e-23	32.3239	-10.277	-8.34921	uncharacterized LOC128208470
LOC128230184	IFT22	2.55221e-23	123.099	-10.2677	-2.51551	intraflagellar transport protein 22 homolog
LOC128237496	ZN226	2.56516e-23	944.55	-10.267	-2.21249	zinc finger protein 721-like
LOC128217283	NA	2.58465e-23	1251	-10.2661	-1.89509	sugar phosphate exchanger 3-like
LOC128236305	MPIP1	2.81918e-23	28.9195	-10.2576	-6.51137	M-phase inducer phosphatase 1-like
LOC128219923	ACSL4	2.87518e-23	4236.77	-10.2556	-1.387	long-chain-fatty-acid--CoA ligase 4-like
LOC128227316	NCLN	3.01535e-23	570.551	-10.2509	-1.70547	nicalin-like
LOC128230862	ST1B1	3.06205e-23	47.684	-10.2493	-7.82814	sulfotransferase 1B1-like
LOC128208325	NA	3.1146e-23	374.998	-10.2474	-6.38415	uncharacterized LOC128208325
LOC128243734	NA	3.21488e-23	76.2111	-10.2442	-6.12579	uncharacterized LOC128243734
LOC128224436	ST1B1	3.95931e-23	39.2428	-10.2239	-5.79969	sulfotransferase 1B1-like
LOC128208538	CHSTF	4.0656e-23	28.9833	-10.2212	-8.18835	carbohydrate sulfotransferase 15-like
LOC128238015	NA	4.32811e-23	56.5162	-10.2151	-8.06549	uncharacterized LOC128238015
LOC128223622	NA	4.84308e-23	788.461	-10.2041	-9.4798	uncharacterized LOC128223622
LOC128237219	NA	5.247e-23	41.3716	-10.1962	-7.2954	uncharacterized LOC128237219
LOC128244204	RGSL	5.82764e-23	600.742	-10.1859	-8.01675	uncharacterized LOC128244204
LOC128226621	ZSWM2	5.9259e-23	205.425	-10.1842	-3.92659	E3 ubiquitin-protein ligase ZSWIM2-like
LOC128246165	NA	5.9895e-23	23.4358	-10.183	-5.44852	uncharacterized LOC128246165
LOC128228173	CFA53	6.00585e-23	408.007	-10.1827	-4.86855	cilia- and flagella-associated protein 53-like
LOC128219325	KT5AA	6.36545e-23	28.3549	-10.1768	-4.91521	N-lysine methyltransferase KMT5A-A-like
LOC128212214	NA	6.61285e-23	693.34	-10.173	-8.9783	uncharacterized LOC128212214
LOC128232635	SWET1	6.6885e-23	2042.78	-10.1717	-2.02726	sugar transporter SWEET1-like
LOC128229195	NA	7.91144e-23	2747.82	-10.155	-7.0677	uncharacterized LOC128229195
LOC128228679	EMC7	8.17256e-23	4800.82	-10.1517	-1.63022	ER membrane protein complex subunit 7-like
LOC128212836	MET24	8.23511e-23	581.562	-10.1508	-1.59877	probable methyltransferase-like protein 24
LOC128238151	RM19	8.58749e-23	49.3478	-10.1467	-7.87709	39S ribosomal protein L19%2C mitochondrial-like
LOC128232431	ZDH17	8.81125e-23	3917.37	-10.144	-1.54833	palmitoyltransferase ZDHHC17-like
LOC128241825	NA	9.94347e-23	208.878	-10.1319	-7.40078	uncharacterized LOC128241825
LOC128242631	SORL	1.01761e-22	62.945	-10.1294	-7.19327	low-density lipoprotein receptor-related protein 4-like
LOC128232890	MITOS	1.06704e-22	1262.58	-10.1246	-1.90619	mitochondrial potassium channel ATP-binding subunit-like
LOC128209769	RDH11	1.06849e-22	1698.32	-10.1244	-2.46705	retinol dehydrogenase 11-like
LOC128234654	OS9	1.09535e-22	4696.52	-10.1218	-1.55712	protein OS-9-like
LOC128209453	NA	1.1791e-22	374.86	-10.1145	-2.74516	uncharacterized LOC128209453
LOC128221574	NA	1.19245e-22	24.0396	-10.1133	-7.92024	uncharacterized LOC128221574
LOC128205378	NA	1.19559e-22	42.005	-10.1129	-7.64369	uncharacterized LOC128205378
LOC128232855	PAXI1	1.44458e-22	2029.84	-10.0942	-1.35783	PAX-interacting protein 1-like
LOC128217508	NA	1.54762e-22	97.4383	-10.0872	-6.35653	uncharacterized LOC128217508
LOC128214681	PPR42	1.562e-22	89.8769	-10.0862	-3.24712	protein phosphatase 1 regulatory subunit 42-like
LOC128222887	IMT1	1.72255e-22	63.0034	-10.0764	-3.78298	uncharacterized LOC128222887
LOC128221701	CP3AD	1.81239e-22	577.862	-10.0712	-9.79426	cytochrome P450 3A4-like
LOC128235100	AMDA	1.82573e-22	487.273	-10.0704	-9.65852	peptidylglycine alpha-hydroxylating monooxygenase-like
LOC128207321	DDX52	1.87402e-22	2139.24	-10.0678	-1.79802	probable ATP-dependent RNA helicase DDX52
LOC128227121	CUBN	1.93508e-22	144.186	-10.0645	-5.92977	neuropilin-1-like
LOC128212366	NA	1.98155e-22	335.547	-10.062	-8.79352	uncharacterized LOC128212366
LOC128235322	NA	2.26948e-22	28.1288	-10.0485	-8.14754	uncharacterized LOC128235322
LOC128226635	MSH3	2.27081e-22	1288.76	-10.0484	-2.98593	DNA mismatch repair protein Msh3-like
LOC128232577	ALS	2.33359e-22	90.6362	-10.0456	-5.94846	insulin-like growth factor-binding protein complex acid labile subunit
LOC128214377	NA	2.41311e-22	1107.66	-10.0421	-6.43125	uncharacterized LOC128214377
LOC128231138	AL3B1	2.48211e-22	1837.64	-10.0393	-1.3461	aldehyde dehydrogenase%2C dimeric NADP-preferring-like
LOC128225664	NA	2.50329e-22	32.4719	-10.0383	-7.99027	uncharacterized LOC128225664
LOC128228296	ALKB8	2.5172e-22	518.019	-10.0377	-1.8493	alkylated DNA repair protein alkB homolog 8-like
LOC128225938	MPIP1	2.5795e-22	19.701	-10.0352	-7.99564	M-phase inducer phosphatase 1-like
LOC128211919	3BP2	2.62511e-22	28.4137	-10.0333	-7.79508	SH3 domain-binding protein 2-like
LOC128233427	MEG11	2.70916e-22	332.137	-10.0301	-6.75613	fibrillin-3-like
LOC128210930	NA	3.1266e-22	55.205	-10.0154	-8.39536	uncharacterized LOC128210930
LOC128206506	GLSK	3.20257e-22	40.4801	-10.013	-7.27921	glutaminase liver isoform%2C mitochondrial-like
LOC128219326	NA	3.22516e-22	535.526	-10.0121	-7.0725	uncharacterized LOC128219326
LOC128243481	PTCD1	3.40767e-22	970.283	-10.0064	-1.3457	pentatricopeptide repeat-containing protein 1%2C mitochondrial-like
LOC128236532	NGFV1	3.73884e-22	18.247	-9.99695	-7.88731	venom nerve growth factor 1-like
LOC128238580	CL190	3.75321e-22	62.9308	-9.99649	-4.64404	uncharacterized LOC128238580
LOC128238696	SETD4	4.1548e-22	271.569	-9.98618	-2.17692	SET domain-containing protein 4-like
LOC128232316	NA	4.56519e-22	152.901	-9.97676	-4.6249	uncharacterized LOC128232316
LOC128211300	OFUT1	5.22755e-22	1726.99	-9.96306	-1.15559	GDP-fucose protein O-fucosyltransferase 1-like
LOC128224472	NA	5.3564e-22	27.2075	-9.96056	-7.73297	uncharacterized LOC128224472
LOC128244155	S12A6	6.01642e-22	142.685	-9.94877	-6.31309	solute carrier family 12 member 7-like
LOC128244496	HARB1	6.08026e-22	16.836	-9.94764	-7.77198	putative nuclease HARBI1
LOC128219332	NA	6.22034e-22	191.032	-9.94529	-6.7037	uncharacterized LOC128219332
LOC128241137	NA	6.32685e-22	42.0615	-9.94349	-6.47751	P2X purinoceptor 7-like
LOC128244341	LAR	6.61974e-22	126.398	-9.93878	-4.99498	receptor-type tyrosine-protein phosphatase C-like
LOC128208995	CO6A6	7.20452e-22	451.296	-9.93003	-4.82468	uncharacterized LOC128208995
LOC128207481	NA	7.44646e-22	16.7034	-9.92666	-7.7591	uncharacterized LOC128207481
LOC128232903	NA	7.8643e-22	2161.61	-9.92098	-2.48754	uncharacterized LOC128232903
LOC128241332	CHS2	7.91162e-22	20.4952	-9.9203	-8.05345	chitin synthase chs-2-like
LOC128214974	NA	8.24862e-22	153.07	-9.91598	-8.75489	uncharacterized LOC128214974
LOC128230866	ST1A1	8.46715e-22	17.3292	-9.91329	-7.81042	sulfotransferase 1B1-like
LOC128214138	NA	8.58061e-22	4902.77	-9.91182	-2.85518	receptor-type tyrosine-protein phosphatase delta-like
LOC128244384	NA	8.61636e-22	32.2529	-9.91131	-6.43329	mucin-2-like
LOC128203098	NA	8.63774e-22	703.076	-9.91099	-5.18622	uncharacterized LOC128203098
LOC128217699	NA	1.00994e-21	1585.44	-9.89513	-3.41444	uncharacterized LOC128217699
LOC128228842	PRPF3	1.02914e-21	2558.2	-9.89309	-1.08554	U4/U6 small nuclear ribonucleoprotein Prp3-like
LOC128207929	ZN648	1.03481e-21	1486.64	-9.89246	-1.53203	uncharacterized LOC128207929
LOC128215423	NA	1.06914e-21	37.4392	-9.88912	-5.21313	dentin sialophosphoprotein-like
LOC128216241	TAZ	1.08149e-21	28.7541	-9.88766	-7.44762	tafazzin-like
LOC128224047	NETR	1.0861e-21	45.5694	-9.88715	-8.119	CD5 antigen-like
LOC128226469	AFG2A	1.09582e-21	1133	-9.88618	-2.2209	ribosome biogenesis protein SPATA5-like
LOC128227235	TTLL6	1.09631e-21	780.766	-9.88606	-2.74668	tubulin polyglutamylase ttll6-like
LOC128213954	LR74B	1.13634e-21	77.1397	-9.88224	-9.24296	leucine-rich repeat-containing protein 74A-like
LOC128238541	CL190	1.15102e-21	28.2686	-9.88088	-4.7752	uncharacterized LOC128238541
LOC128237421	CIP1	1.15981e-21	34.6276	-9.88004	-4.40851	E3 ubiquitin-protein ligase CCNB1IP1-like
LOC128228418	RPA49	1.16437e-21	878.597	-9.87957	-2.0157	DNA-directed RNA polymerase I subunit RPA49-like
LOC128227283	NEK1	1.21331e-21	1480.96	-9.87529	-2.94282	serine/threonine-protein kinase Nek1-like
LOC128214674	CUBN	1.33144e-21	21.2495	-9.86582	-7.74211	low-density lipoprotein receptor-related protein 12-like
LOC128229767	RHEB	1.34136e-21	2240.16	-9.86499	-6.37223	GTP-binding protein Rheb-like
LOC128210725	NA	1.39506e-21	101.957	-9.86098	-8.67985	uncharacterized LOC128210725
LOC128217782	PRAX	1.41315e-21	34.2598	-9.85961	-5.02991	uncharacterized LOC128217782
LOC128234714	ADAS	1.48568e-21	3393.54	-9.8545	-1.20258	alkyldihydroxyacetonephosphate synthase%2C peroxisomal-like
LOC128242685	PIGU	1.49464e-21	2487.22	-9.85382	-1.63012	phosphatidylinositol glycan anchor biosynthesis class U protein-like
LOC128226975	NA	1.49678e-21	137.622	-9.8536	-7.18912	uncharacterized LOC128226975
LOC128226343	YOAJ	1.51643e-21	40.7263	-9.85222	-7.5936	uncharacterized LOC128226343
LOC128213265	NA	1.64409e-21	92.6141	-9.84386	-5.4384	uncharacterized LOC128213265
LOC128228911	CNGA3	1.94975e-21	179.597	-9.82632	-9.44352	cyclic nucleotide-gated cation channel alpha-3-like
LOC128236738	SVEP1	1.95177e-21	112.899	-9.82614	-6.60536	mucin-5AC-like
LOC128224557	NU214	2.13801e-21	1400.15	-9.81658	-1.81348	nuclear pore complex protein Nup214-like
LOC128233003	TF2H1	2.25271e-21	1177.47	-9.81123	-1.44636	general transcription factor IIH subunit 1-like
LOC128216733	NA	2.4132e-21	169.467	-9.80406	-8.47973	uncharacterized LOC128216733
LOC128237497	DEFGA	2.42562e-21	166.854	-9.80332	-7.85964	defensin gallicin-like
LOC128213428	DMAP1	2.79261e-21	2426.35	-9.7887	-1.11149	DNA methyltransferase 1-associated protein 1-like
LOC128239769	NA	3.03044e-21	22.2628	-9.78028	-7.4425	uncharacterized LOC128239769
LOC128244495	NA	3.03595e-21	75.8172	-9.78002	-8.48813	uncharacterized LOC128244495
LOC128207138	NA	3.12415e-21	53.5626	-9.77697	-4.63681	uncharacterized LOC128207138
LOC128210970	NA	3.22152e-21	278.321	-9.77379	-6.9864	uncharacterized LOC128210970
LOC128229404	FA47E	3.27931e-21	260.464	-9.77191	-5.35555	protein FAM47E-like
LOC128232112	NOE3	3.30468e-21	49.239	-9.77106	-6.35339	noelin-3-like
LOC128213129	RPAB1	3.42298e-21	1655.95	-9.76734	-1.385	DNA-directed RNA polymerases I%2C II%2C and III subunit RPABC1
LOC128234461	CHST9	3.43038e-21	570.345	-9.76705	-4.51381	uncharacterized LOC128234461
LOC128210862	UN13D	3.48572e-21	63.0777	-9.76535	-8.58856	protein unc-13 homolog D-like
LOC128232083	VPS50	3.56707e-21	1632.39	-9.76287	-1.31002	syndetin-like
LOC128214326	RAC1	3.58811e-21	18.6622	-9.76219	-4.38382	ras-related protein ced-10-like
LOC128206043	COL12	3.67864e-21	22.4815	-9.75952	-7.82153	perlucin-like protein
LOC128219017	NA	4.01575e-21	29.505	-9.7504	-5.81978	uncharacterized LOC128219017
LOC128218783	EFHC2	4.41127e-21	604.705	-9.74049	-4.70804	EF-hand domain-containing family member C2-like
LOC128209423	NA	4.48752e-21	333.965	-9.73867	-8.11329	uncharacterized LOC128209423
LOC128205174	YQJL	4.74876e-21	922.357	-9.73284	-1.43194	uncharacterized LOC128205174
LOC128238535	NA	4.842e-21	117.619	-9.73079	-4.71609	trichohyalin-like
LOC128237817	ATG11	5.02392e-21	14.0099	-9.72682	-7.50531	uncharacterized LOC128237817
LOC128235482	ANPRB	5.26169e-21	41.2428	-9.72204	-8.69966	atrial natriuretic peptide receptor 2-like
LOC128208362	NA	5.30185e-21	22.1724	-9.72119	-5.50636	uncharacterized LOC128208362
LOC128220901	LST	5.54576e-21	31.8633	-9.71639	-8.69134	uncharacterized LOC128220901
LOC128231374	NWD1	5.73431e-21	1096.73	-9.71283	-7.5941	uncharacterized LOC128231374
LOC128209753	SPRY3	6.01972e-21	19.2373	-9.70774	-4.52007	uncharacterized LOC128209753
LOC128236619	Y531	6.31746e-21	47.9157	-9.70259	-8.18962	stress response protein NhaX-like
LOC128245421	NA	6.75681e-21	120.701	-9.69566	-6.37724	uncharacterized LOC128245421
LOC128225703	CUBN	6.94667e-21	26.4022	-9.69276	-8.05431	uncharacterized LOC128225703
LOC128215121	ABCA1	7.05936e-21	106.14	-9.69104	-5.58768	phospholipid-transporting ATPase ABCA1-like
LOC128244285	NA	7.65597e-21	47.1774	-9.68268	-7.19139	uncharacterized LOC128244285
LOC128239721	NA	7.86718e-21	38.4163	-9.67982	-5.00113	uncharacterized LOC128239721
LOC128204753	NA	8.37627e-21	25.1945	-9.67334	-7.98802	uncharacterized LOC128204753
LOC128228591	KCNKI	8.4356e-21	54.2896	-9.67254	-8.01715	TWiK family of potassium channels protein 7-like
LOC128228061	CAMT2	8.47407e-21	105.529	-9.672	-7.05386	O-methyltransferase MdmC-like
LOC128238932	UCP3	8.55799e-21	212.468	-9.67092	-5.86661	mitochondrial uncoupling protein 3-like
LOC128210992	NA	8.88864e-21	150.044	-9.66697	-4.50758	uncharacterized LOC128210992
LOC128209538	HIPL1	9.71459e-21	629.352	-9.65772	-7.66103	HHIP-like protein 1
LOC128214971	PRB3	1.02799e-20	205.347	-9.6517	-6.38306	mucin-2-like
LOC128230815	GPR19	1.0487e-20	19.8813	-9.64958	-7.64243	probable G-protein coupled receptor 19
LOC128236529	NA	1.05408e-20	48.3953	-9.64899	-8.20603	uncharacterized LOC128236529
LOC128213258	NA	1.06728e-20	76.0584	-9.64764	-9.94668	uncharacterized LOC128213258
LOC128230127	TMX2	1.08355e-20	1993.94	-9.64601	-1.27474	thioredoxin-related transmembrane protein 2 homolog
LOC128213918	PTPRM	1.106e-20	282.558	-9.64383	-6.38892	receptor-type tyrosine-protein phosphatase epsilon-like
LOC128228339	HS12B	1.11865e-20	31.6692	-9.64259	-7.23944	heat shock 70 kDa protein 12B-like
LOC128237802	NA	1.15572e-20	1234.54	-9.63918	-8.65825	uncharacterized LOC128237802
LOC128242421	NA	1.25654e-20	235.683	-9.63044	-6.45589	uncharacterized LOC128242421
LOC128204888	PP1	1.26338e-20	703.775	-9.62981	-2.52738	uncharacterized LOC128204888
LOC128238855	NA	1.29391e-20	827.583	-9.62728	-1.33485	uncharacterized LOC128238855
LOC128237013	NA	1.29647e-20	62.7475	-9.62701	-4.99091	uncharacterized LOC128237013
LOC128211167	NA	1.39024e-20	20.1309	-9.61968	-8.02763	uncharacterized LOC128211167
LOC128230686	CR021	1.47132e-20	1570.55	-9.61378	-2.6079	UPF0711 protein C18orf21-like
LOC128245367	CPLN2	1.58504e-20	1338.55	-9.60597	-2.53722	ciliogenesis and planar polarity effector 2-like
LOC128242224	HARB1	1.62553e-20	100.554	-9.60329	-7.47663	putative nuclease HARBI1
LOC128216432	CAV1	1.66036e-20	1269.29	-9.60104	-7.71845	caveolin-1-like
LOC128234158	NA	1.69868e-20	1299.92	-9.59861	-7.23799	uncharacterized LOC128234158
LOC128232564	HEAT6	1.82392e-20	2332.17	-9.59106	-1.14382	HEAT repeat-containing protein 6-like
LOC128219282	PLS3	1.82392e-20	56.0948	-9.59113	-8.41932	phospholipid scramblase 3-like
LOC128213752	KAPC	1.83399e-20	134.224	-9.59042	-8.02583	putative 3-phosphoinositide-dependent protein kinase 2
LOC128219900	MATN1	1.84744e-20	30.2325	-9.58959	-5.34057	cartilage matrix protein-like
LOC128214569	NA	1.87346e-20	36.887	-9.58808	-6.86968	chromosome partition protein Smc-like
LOC128223167	NA	1.90431e-20	17.4352	-9.58632	-7.82112	uncharacterized LOC128223167
LOC128244385	PGBD4	1.90581e-20	274.766	-9.58617	-6.5076	piggyBac transposable element-derived protein 4-like
LOC128212780	ADIPB	2.03978e-20	325.845	-9.57901	-3.8776	afadin- and alpha-actinin-binding protein B-like
LOC128236965	NA	2.04768e-20	100	-9.57854	-3.16813	uncharacterized LOC128236965
LOC128214135	ANAG	2.08815e-20	2812.33	-9.57637	-0.879877	alpha-N-acetylglucosaminidase-like
LOC128206505	GLSK	2.11173e-20	32.6926	-9.57514	-7.28167	glutaminase liver isoform%2C mitochondrial-like
LOC128238200	GCP2	2.13067e-20	4194.34	-9.57414	-1.96041	gamma-tubulin complex component 2-like
LOC128208477	ISM1	2.21638e-20	28.9456	-9.56992	-7.82433	isthmin-1-like
LOC128231503	NEK4	2.24584e-20	406.795	-9.56849	-1.52267	uncharacterized LOC128231503
LOC128217180	NA	2.26954e-20	59284.6	-9.56733	-1.67329	uncharacterized LOC128217180
LOC128215501	NA	2.33391e-20	34.2034	-9.56422	-7.70239	uncharacterized LOC128215501
LOC128235920	NA	2.45794e-20	30.086	-9.55865	-7.51355	uncharacterized LOC128235920
LOC128210421	THG1	2.47092e-20	1353.11	-9.55796	-2.82701	probable tRNA(His) guanylyltransferase
LOC128230293	NA	2.5086e-20	365.692	-9.55625	-2.71603	uncharacterized LOC128230293
LOC128230820	ZN383	2.61611e-20	18.774	-9.55183	-7.56173	zinc finger protein 596-like
LOC128234969	INT10	2.69883e-20	1118.42	-9.54847	-1.65921	integrator complex subunit 10-like
LOC128246060	MELT	2.72872e-20	469.518	-9.54718	-2.79916	protein melted-like
LOC128246490	A2478	2.80113e-20	27.4485	-9.5444	-6.18057	uncharacterized LOC128246490
LOC128204935	YRD6	2.83792e-20	231.183	-9.54297	-5.25989	uncharacterized protein K02A2.6-like
LOC128238156	EFCB6	2.91293e-20	92.5419	-9.54013	-2.34659	EF-hand calcium-binding domain-containing protein 6-like
LOC128218305	NA	3.02623e-20	128.019	-9.53596	-3.64105	uncharacterized LOC128218305
LOC128242197	TIPT	3.07722e-20	588.684	-9.53415	-2.74773	uncharacterized LOC128242197
LOC128230840	ST1B1	3.29302e-20	22.2117	-9.52697	-7.43732	sulfotransferase 1B1-like
LOC128230524	NA	3.35487e-20	46.3347	-9.52497	-8.86896	uncharacterized LOC128230524
LOC128209521	NA	3.5187e-20	95.2874	-9.51988	-6.541	uncharacterized LOC128209521
LOC128229363	HACD3	3.59691e-20	1105.06	-9.51752	-1.77896	very-long-chain (3R)-3-hydroxyacyl-CoA dehydratase-like
LOC128211674	NA	3.67588e-20	21.7305	-9.51505	-4.69518	uncharacterized LOC128211674
LOC128223113	NA	3.90567e-20	130.888	-9.5086	-5.33624	uncharacterized LOC128223113
LOC128242970	NA	4.38415e-20	50.0395	-9.4965	-6.58451	uncharacterized LOC128242970
LOC128216684	GSTM5	4.97573e-20	1659.32	-9.48288	-2.93689	glutathione S-transferase Mu 5-like
LOC128231592	NA	5.16945e-20	518.566	-9.47869	-1.59318	uncharacterized LOC128231592
LOC128245973	UNC9	5.16945e-20	36.2254	-9.47872	-7.78332	innexin unc-9-like
LOC128240801	NA	5.17421e-20	61.8858	-9.47852	-6.65102	uncharacterized LOC128240801
LOC128223769	NA	5.17746e-20	247.844	-9.47839	-6.74121	uncharacterized LOC128223769
LOC128244007	NA	5.23462e-20	79.9508	-9.47717	-8.56116	uncharacterized LOC128244007
LOC128205548	NA	5.431e-20	798.927	-9.47318	-3.94024	uncharacterized LOC128205548
LOC128225998	NA	5.65637e-20	158.85	-9.46866	-7.10835	uncharacterized LOC128225998
LOC128217956	ALG12	6.13704e-20	553.883	-9.46006	-1.7642	dol-P-Man	Man(7)GlcNAc(2)-PP-Dol alpha-1%2C6-mannosyltransferase-like
LOC128219912	UGGG1	6.13774e-20	6341.32	-9.45998	-2.70431	UDP-glucose	glycoprotein glucosyltransferase 1-like
LOC128228998	ATR12	6.17257e-20	3374.41	-9.45932	-4.4481	uncharacterized LOC128228998
LOC128229951	NA	6.25123e-20	26.2825	-9.45793	-7.31943	uncharacterized LOC128229951
LOC128234311	NA	6.26145e-20	660.084	-9.45769	-4.92419	uncharacterized LOC128234311
LOC128208335	ADA10	6.28887e-20	41.5647	-9.45716	-8.71056	disintegrin and metalloproteinase domain-containing protein 10-like
LOC128208458	POL4	6.57997e-20	22.7022	-9.45215	-5.25757	uncharacterized protein K02A2.6-like
LOC128235386	NA	6.70266e-20	37.5143	-9.45014	-8.19971	uncharacterized LOC128235386
LOC128213047	KRI1	6.80329e-20	2624.49	-9.44851	-1.61043	protein KRI1 homolog
LOC128241743	NA	7.09362e-20	353.258	-9.444	-2.0339	uncharacterized LOC128241743
LOC128229937	ARL1	7.31061e-20	1971.76	-9.4407	-1.56494	ADP-ribosylation factor-like protein 1
LOC128207246	ABCG5	7.46584e-20	1062.08	-9.43843	-4.9683	ATP-binding cassette sub-family G member 5-like
LOC128211872	DDX56	7.94364e-20	2098.27	-9.43179	-2.3904	probable ATP-dependent RNA helicase DDX56
LOC128242157	NA	8.48796e-20	256.346	-9.4247	-2.26142	uncharacterized LOC128242157
LOC128240314	NA	8.88139e-20	36.1046	-9.41987	-7.78064	uncharacterized LOC128240314
LOC128242226	RRP44	9.05579e-20	2662.41	-9.41776	-1.94743	exosome complex exonuclease RRP44-like
LOC128220312	ZN862	1.01111e-19	18.0431	-9.4059	-7.50224	zinc finger protein 862-like
LOC128222832	NA	1.01367e-19	1244.4	-9.40557	-5.7502	uncharacterized LOC128222832
LOC128233533	NA	1.04392e-19	48.9671	-9.40227	-5.28426	uncharacterized LOC128233533
LOC128219444	NOTCH	1.05227e-19	12.8647	-9.40136	-7.38226	neurogenic locus Notch protein-like
LOC128240203	NA	1.05863e-19	74.7337	-9.40059	-4.42036	uncharacterized LOC128240203
LOC128235971	PBMU2	1.11277e-19	32.3299	-9.39527	-7.98347	keratin-associated protein 10-5-like
LOC128229964	TAF11	1.11609e-19	1013.32	-9.39489	-2.41082	transcription initiation factor TFIID subunit 11-like
LOC128206579	MEP1B	1.15892e-19	26.6902	-9.39079	-7.33856	zinc metalloproteinase nas-6-like
LOC128246452	NA	1.17979e-19	229.95	-9.38884	-2.36631	uncharacterized LOC128246452
LOC128239194	NA	1.18699e-19	388.415	-9.38813	-4.32724	uncharacterized LOC128239194
LOC128226914	NA	1.18752e-19	49.6228	-9.38801	-7.56664	uncharacterized LOC128226914
LOC128246295	NA	1.19261e-19	30.5944	-9.38749	-6.5967	uncharacterized LOC128246295
LOC128233459	DEDD	1.21765e-19	594.206	-9.38523	-1.0586	death effector domain-containing protein-like
LOC128239331	SMU1	1.22299e-19	4471.76	-9.38457	-1.78898	WD40 repeat-containing protein SMU1
LOC128208396	NA	1.2261e-19	17.2589	-9.38423	-7.8059	uncharacterized LOC128208396
LOC128202920	TBA1A	1.26988e-19	84545.2	-9.38047	-2.8031	tubulin alpha-1A chain-like
LOC128244631	CD045	1.31292e-19	22.7322	-9.37681	-7.10393	uncharacterized protein C4orf45 homolog
LOC128203548	NA	1.40498e-19	1280.01	-9.36946	-1.5568	zinc finger protein 394-like
LOC128209469	VASH1	1.45777e-19	175.886	-9.3655	-3.38392	tubulinyl-Tyr carboxypeptidase 1-like
LOC128245591	ZER1	1.50961e-19	1053.06	-9.36174	-0.881083	protein zer-1 homolog
LOC128231560	ASPDH	1.60289e-19	828.723	-9.3552	-1.71978	aspartate dehydrogenase domain-containing protein-like
LOC128241910	NA	1.62811e-19	40.7994	-9.35348	-7.27179	uncharacterized LOC128241910
LOC128204981	NA	1.73995e-19	53.6943	-9.34632	-3.90957	uncharacterized LOC128204981
LOC128243816	FABP1	1.78182e-19	35.1728	-9.34366	-6.22565	sodium/calcium exchanger regulatory protein 1-like
LOC128223709	TTC13	1.79982e-19	2333.56	-9.34246	-2.52659	tetratricopeptide repeat protein 13-like
LOC128216992	GATB	1.83008e-19	1047.08	-9.34063	-1.59261	glutamyl-tRNA(Gln) amidotransferase subunit B%2C mitochondrial-like
LOC128239197	NA	1.91368e-19	12.7619	-9.33583	-7.37039	uncharacterized LOC128239197
LOC128216610	ORC5	1.9586e-19	1080.31	-9.33331	-1.70532	origin recognition complex subunit 5-like
LOC128246536	SPR	2.19106e-19	666.687	-9.32101	-7.05175	sex peptide receptor-related protein 2-like
LOC128209185	NA	2.25895e-19	588.903	-9.3177	-4.30553	keratin%2C type I cytoskeletal 10-like
LOC128237568	BRE4	2.28015e-19	425.09	-9.31665	-9.12293	beta-1%2C4-N-acetylgalactosaminyltransferase bre-4-like
LOC128206706	NA	2.31845e-19	12.4627	-9.31467	-7.33809	uncharacterized LOC128206706
LOC128203047	WFDC1	2.31863e-19	28.066	-9.3146	-5.44998	uncharacterized LOC128203047
LOC128236255	ACO13	2.62567e-19	519.149	-9.30132	-2.34251	acyl-coenzyme A thioesterase 13-like
LOC128225948	MPIP1	2.96757e-19	18.5421	-9.2881	-7.54432	M-phase inducer phosphatase 1-like
LOC128221502	NA	3.16735e-19	14.1798	-9.28109	-7.52248	uncharacterized LOC128221502
LOC128216160	SSDH	3.30898e-19	19.3495	-9.27636	-7.9711	succinate-semialdehyde dehydrogenase%2C mitochondrial-like
LOC128209212	NA	3.35789e-19	53.2543	-9.27473	-7.41944	uncharacterized LOC128209212
LOC128243118	NA	3.44424e-19	32.518	-9.27189	-7.26591	uncharacterized LOC128243118
LOC128215969	HMCN1	3.62402e-19	27.5855	-9.26639	-7.75235	A disintegrin and metalloproteinase with thrombospondin motifs adt-1-like
LOC128223965	SURF2	3.7178e-19	1716.13	-9.2636	-2.19782	surfeit locus protein 2-like
LOC128233049	M21D2	3.73558e-19	66.9065	-9.26302	-7.99265	nucleotidyltransferase MB21D2-like
LOC128225286	NA	3.74937e-19	18.3743	-9.26256	-5.24478	uncharacterized LOC128225286
LOC128242476	RUSD2	3.7746e-19	363.868	-9.26178	-3.25633	pseudouridylate synthase RPUSD2-like
LOC128217244	MA2A1	3.98588e-19	26.7496	-9.25583	-6.372	alpha-mannosidase 2-like
LOC128227679	NA	4.1772e-19	211.226	-9.25075	-7.25011	uncharacterized LOC128227679
LOC128209320	CX065	4.25213e-19	40.5044	-9.24878	-6.59497	uncharacterized protein CXorf65 homolog
LOC128230655	NPR9	4.3181e-19	13.6345	-9.24707	-7.46544	galanin-like G-protein coupled receptor npr-9
LOC128209767	NAA80	4.34795e-19	276.979	-9.24627	-1.41351	N-alpha-acetyltransferase 80-like
LOC128244354	DPOM	4.62392e-19	68.4876	-9.23942	-5.77797	uncharacterized LOC128244354
LOC128208944	GALM	4.70781e-19	31.8103	-9.23736	-3.09366	galactose mutarotase-like
LOC128236620	HARB1	4.96667e-19	36.1047	-9.23143	-5.80535	putative nuclease HARBI1
LOC128216881	NA	5.04082e-19	18.0195	-9.22977	-7.87018	uncharacterized LOC128216881
LOC128232355	PGAP3	5.71717e-19	1027.63	-9.21608	-1.17357	post-GPI attachment to proteins factor 3-like
LOC128212187	NA	6.03171e-19	6924.58	-9.2102	-8.50596	uncharacterized PPE family protein PPE40-like
LOC128240919	SSPO	6.09969e-19	440.894	-9.20893	-8.89469	uncharacterized LOC128240919
LOC128227510	KN14I	6.29849e-19	778.391	-9.20542	-2.84895	early endosome antigen 1-like
LOC128228742	NA	6.36893e-19	85.691	-9.20416	-5.10112	uncharacterized LOC128228742
LOC128235310	NA	6.62112e-19	226.672	-9.19992	-8.46928	uncharacterized LOC128235310
LOC128209026	RRP15	6.62472e-19	1165.02	-9.19979	-1.48158	RRP15-like protein
LOC128216548	RBM45	6.7776e-19	5396.47	-9.19727	-1.42519	RNA-binding protein 45-like
LOC128223974	NA	6.92309e-19	27.1626	-9.19493	-7.36573	uncharacterized LOC128223974
LOC128226224	NA	6.94665e-19	24.0623	-9.19449	-7.55651	uncharacterized LOC128226224
LOC128228910	NA	6.95481e-19	943.234	-9.1943	-1.79348	uncharacterized LOC128228910
LOC128203501	TMM26	6.97052e-19	14	-9.19393	-7.5063	transmembrane protein 26-like
LOC128212779	NA	7.0709e-19	55.9355	-9.19226	-7.47459	uncharacterized LOC128212779
LOC128244079	NA	7.32281e-19	68.1767	-9.18822	-9.0637	uncharacterized LOC128244079
LOC128244824	CPSF5	7.32959e-19	3656.65	-9.18806	-1.62354	cleavage and polyadenylation specificity factor subunit 5-like
LOC128211573	WDR91	7.3349e-19	2002.68	-9.18792	-1.61875	WD repeat-containing protein 91-like
LOC128228220	TSN33	7.45644e-19	1310.04	-9.18601	-8.46066	tetraspanin-33-like
LOC128241898	MD1L1	7.51277e-19	2727.72	-9.18507	-1.86277	mitotic spindle assembly checkpoint protein MAD1-like
LOC128225252	SCP	7.66621e-19	118.954	-9.18283	-5.39927	sarcoplasmic calcium-binding protein-like
LOC128226170	ODF3A	8.08554e-19	13.907	-9.1769	-7.12837	outer dense fiber protein 3-like
LOC128204238	NA	8.09196e-19	53.1392	-9.17675	-8.34068	uncharacterized LOC128204238
LOC128231970	ABHDB	8.25738e-19	822.768	-9.17444	-1.56915	protein ABHD11-like
LOC128231158	MMP14	8.37991e-19	11083.2	-9.17278	-4.9933	macrophage metalloelastase-like
LOC128236142	NA	8.49444e-19	214.499	-9.17125	-3.55976	uncharacterized LOC128236142
LOC128232520	MGT4C	8.69783e-19	13.7933	-9.16864	-7.11493	alpha-1%2C3-mannosyl-glycoprotein 4-beta-N-acetylglucosaminyltransferase C-like
LOC128242511	IRX6A	8.90726e-19	2039.16	-9.16601	-7.85294	iroquois-class homeodomain protein IRX-6-like
LOC128212529	NA	9.74259e-19	37.35	-9.15614	-8.5574	uncharacterized LOC128212529
LOC128206905	LECH	1.02477e-18	18.2712	-9.15048	-7.88731	C-type lectin-like
LOC128228730	ANO8	1.04916e-18	1303.71	-9.14781	-1.97768	anoctamin-8-like
LOC128235941	KRBA2	1.06437e-18	27.947	-9.14619	-8.13647	KRAB-A domain-containing protein 2-like
LOC128230019	TEN3	1.08444e-18	30.5766	-9.14404	-7.53951	multiple epidermal growth factor-like domains protein 10
LOC128202712	NA	1.12165e-18	9223.52	-9.14033	-8.30245	uncharacterized LOC128202712
LOC128206341	IQCE	1.12494e-18	2426.9	-9.13994	-1.73135	IQ domain-containing protein E-like
LOC128227055	OBI1	1.1656e-18	285.948	-9.13597	-2.5893	uncharacterized LOC128227055
LOC128216417	VEZA	1.21309e-18	1141.49	-9.13159	-1.61759	vezatin-like
LOC128210611	NA	1.23099e-18	259.582	-9.12994	-6.46901	uncharacterized LOC128210611
LOC128230945	NRF6	1.29736e-18	282.569	-9.12412	-2.37144	nose resistant to fluoxetine protein 6-like
LOC128205399	ABT1	1.30521e-18	479.465	-9.1234	-1.52582	activator of basal transcription 1-like
LOC128242632	ATS18	1.37743e-18	374.976	-9.11743	-5.28846	A disintegrin and metalloproteinase with thrombospondin motifs 16-like
LOC128236677	ZBT47	1.40138e-18	828.768	-9.11543	-2.35718	uncharacterized LOC128236677
LOC128207770	MLRP1	1.4904e-18	24.6924	-9.10863	-6.54016	MAM and LDL-receptor class A domain-containing protein 1-like
LOC128210690	HARB1	1.49489e-18	86.1552	-9.10823	-4.82185	putative nuclease HARBI1
LOC128221763	COLL2	1.51934e-18	92.8117	-9.10641	-9.14839	collagen alpha-2(I) chain-like
LOC128236807	NA	1.52502e-18	18.9198	-9.10594	-7.57304	uncharacterized LOC128236807
LOC128230915	ANK3	1.63124e-18	68.5878	-9.0985	-3.25629	poly [ADP-ribose] polymerase tankyrase-1-like
LOC128216707	HUTH	1.63751e-18	277.602	-9.09802	-5.5356	histidine ammonia-lyase-like
LOC128209797	CASP3	1.67701e-18	1132	-9.09534	-1.33672	caspase-3-like
LOC128240590	NA	1.72473e-18	160.434	-9.09212	-6.54598	uncharacterized LOC128240590
LOC128244151	TGM1	1.75536e-18	28.6863	-9.09007	-7.81065	protein-glutamine gamma-glutamyltransferase K-like
LOC128223672	NA	1.77653e-18	1793.8	-9.08871	-2.36051	uncharacterized LOC128223672
LOC128216804	APEX2	1.78836e-18	610.847	-9.08792	-1.19692	DNA-(apurinic or apyrimidinic site) endonuclease 2-like
LOC128243327	PRP16	1.7937e-18	2370.65	-9.08753	-1.33285	pre-mRNA-splicing factor ATP-dependent RNA helicase PRP16-like
LOC128239359	FMO5	1.95426e-18	25.0474	-9.07794	-7.61066	flavin-containing monooxygenase 5-like
LOC128228973	PRRT1	2.03032e-18	44.4251	-9.07359	-8.8073	proline-rich transmembrane protein 1-like
LOC128203592	TTPAL	2.11449e-18	369.839	-9.06898	-2.81476	alpha-tocopherol transfer protein-like
LOC128226618	NA	2.2893e-18	63.1479	-9.06019	-5.69732	uncharacterized LOC128226618
LOC128242092	ATS3	2.31997e-18	38.1743	-9.05861	-4.11297	A disintegrin and metalloproteinase with thrombospondin motifs 2-like
LOC128242847	HYDIN	2.35556e-18	18.3053	-9.05688	-4.91472	hydrocephalus-inducing protein homolog
LOC128216614	LHPL3	2.44309e-18	413.351	-9.05284	-3.56616	LHFPL tetraspan subfamily member 3 protein-like
LOC128212172	NA	2.452e-18	25.9745	-9.05237	-6.36195	uncharacterized LOC128212172
LOC128238243	OSA	2.463e-18	20217.4	-9.05182	-1.55569	trithorax group protein osa-like
LOC128234156	NA	2.52387e-18	15.2383	-9.04903	-7.25657	uncharacterized LOC128234156
LOC128218202	SCR11	2.59999e-18	2308.01	-9.04546	-5.96793	S-crystallin SL11-like
LOC128202671	NA	2.72959e-18	62.2141	-9.03995	-6.13679	uncharacterized LOC128202671
LOC128233809	NPHN	2.83386e-18	423.617	-9.03566	-4.6296	uncharacterized LOC128233809
LOC128215973	CO6A3	2.89217e-18	41.6596	-9.03337	-6.61233	collagen alpha-5(VI) chain-like
LOC128221636	NA	2.93944e-18	100.544	-9.03154	-3.7196	uncharacterized LOC128221636
LOC128225066	TMM26	3.06112e-18	18.8559	-9.02703	-7.56418	transmembrane protein 26-like
LOC128228038	LECH	3.30688e-18	29.5015	-9.01851	-7.85112	hepatic lectin-like
LOC128235034	NA	3.31947e-18	23.1571	-9.01803	-4.52786	uncharacterized LOC128235034
LOC128230212	DRC2	3.37205e-18	122.13	-9.01612	-2.17612	dynein regulatory complex subunit 2-like
LOC128230965	NA	3.39642e-18	18.041	-9.01527	-7.13703	uncharacterized LOC128230965
LOC128224154	PI5L1	3.39932e-18	444.422	-9.01511	-2.5017	phosphatidylinositol 4-phosphate 5-kinase-like protein 1
LOC128210858	HARB1	3.63756e-18	28.3587	-9.00762	-5.93134	putative nuclease HARBI1
LOC128238702	NA	3.76395e-18	26.6979	-9.00368	-4.58797	uncharacterized LOC128238702
LOC128234604	STT3B	3.78538e-18	3935.4	-9.00299	-1.88475	dolichyl-diphosphooligosaccharide--protein glycosyltransferase subunit STT3B-like
LOC128211382	MORN5	3.78538e-18	41.5231	-9.00293	-3.93324	MORN repeat-containing protein 5-like
LOC128236313	NA	3.79721e-18	27.4542	-9.00252	-7.03295	uncharacterized LOC128236313
LOC128223485	SOLH2	3.82483e-18	271.362	-9.00166	-7.61087	uncharacterized LOC128223485
LOC128216217	FAS	3.872e-18	39.0481	-9.00026	-5.77039	fatty acid synthase-like
LOC128236064	TSN1	4.07664e-18	468.503	-8.99447	-6.29746	tetraspanin-18-like
LOC128233553	PIRL	4.31929e-18	422.404	-8.98787	-3.07946	uncharacterized LOC128233553
LOC128219181	NA	4.37546e-18	26.1588	-8.98638	-4.89115	uncharacterized LOC128219181
LOC128226973	NA	4.50974e-18	55.3509	-8.983	-5.92496	uncharacterized LOC128226973
LOC128216952	SCP2	4.58755e-18	24.1703	-8.98105	-7.92697	sarcoplasmic calcium-binding proteins II%2C V%2C VI%2C and VII-like
LOC128232061	NA	4.63298e-18	187.055	-8.9799	-1.11193	uncharacterized LOC128232061
LOC128225577	SHKB	4.6356e-18	313.624	-8.97978	-2.4976	uncharacterized LOC128225577
LOC128246038	MPIP	4.64169e-18	24.738	-8.97957	-7.59473	M-phase inducer phosphatase cdc-25.3-like
LOC128237148	ZBED1	4.65793e-18	3461.7	-8.97906	-7.39709	E3 SUMO-protein ligase ZBED1-like
LOC128224645	NA	4.71839e-18	544.153	-8.97758	-2.31511	uncharacterized LOC128224645
LOC128213263	NA	4.86588e-18	178.159	-8.97413	-4.75383	uncharacterized LOC128213263
LOC128216328	NA	5.18567e-18	29.6224	-8.96705	-4.93784	uncharacterized LOC128216328
LOC128227523	NA	5.30064e-18	55.6529	-8.96445	-5.61522	uncharacterized LOC128227523
LOC128230336	CLZ9	5.33608e-18	25.2312	-8.96365	-6.92181	uncharacterized LOC128230336
LOC128205071	S39A4	5.56144e-18	75.6403	-8.95897	-5.76753	metal cation symporter ZIP14-like
LOC128236564	MEP50	5.92395e-18	2540.3	-8.95181	-1.94536	methylosome protein 50-like
LOC128226633	RED	6.12338e-18	6207.42	-8.948	-1.37022	protein Red-like
LOC128240628	NA	6.12338e-18	43970.3	-8.94797	-9.39504	uncharacterized LOC128240628
LOC128244141	NA	7.14208e-18	90.6096	-8.93059	-3.57012	uncharacterized LOC128244141
LOC128242681	NA	7.26246e-18	51.7686	-8.92861	-5.71066	uncharacterized LOC128242681
LOC128243451	SC6A9	7.29546e-18	616.954	-8.92805	-1.72873	sodium- and chloride-dependent GABA transporter 1-like
LOC128235974	NA	7.80978e-18	24.4827	-8.92044	-6.52901	N66 matrix protein-like
LOC128236423	GLT11	8.44571e-18	1036.32	-8.91165	-1.28868	polypeptide N-acetylgalactosaminyltransferase 11-like
LOC128209563	TM196	8.71932e-18	28.4989	-8.90792	-7.07888	transmembrane protein 196-like
LOC128245931	NA	9.25062e-18	14.917	-8.90118	-6.85896	uncharacterized LOC128245931
LOC128231744	PPD	9.3409e-18	456.627	-8.89997	-2.16738	phosphonopyruvate decarboxylase-like
LOC128245900	NA	9.50218e-18	19.1658	-8.89801	-6.85598	cadherin-23-like
LOC128209280	LR74A	9.60997e-18	235.519	-8.8967	-8.29537	leucine-rich repeat-containing protein 74A-like
LOC128234670	PGBD4	9.67093e-18	33.1792	-8.89593	-5.75173	piggyBac transposable element-derived protein 4-like
LOC128208735	NA	9.72398e-18	19.8528	-8.89526	-7.64092	uncharacterized LOC128208735
LOC128207021	RQL3	1.0345e-17	15.7029	-8.88826	-4.22761	uncharacterized LOC128207021
LOC128242390	TRI45	1.13978e-17	739.5	-8.87723	-5.13354	E3 ubiquitin-protein ligase TRIM71-like
LOC128207998	GALM	1.16856e-17	10.0389	-8.87434	-7.02461	galactose mutarotase-like
LOC128246462	TTPAL	1.16893e-17	250.465	-8.87424	-8.3774	alpha-tocopherol transfer protein-like
LOC128230539	MTFP1	1.1716e-17	660.629	-8.87392	-1.2007	mitochondrial fission process protein 1-like
LOC128238620	UTP11	1.23591e-17	1844.89	-8.86773	-1.73555	probable U3 small nucleolar RNA-associated protein 11
LOC128240659	NA	1.26622e-17	15.1525	-8.8649	-6.88502	uncharacterized LOC128240659
LOC128204652	CHIT1	1.27152e-17	624.867	-8.86438	-6.84172	chitinase-like protein C25A8.4
LOC128232513	NA	1.36072e-17	379.44	-8.85669	-7.76009	uncharacterized LOC128232513
LOC128230075	NA	1.36695e-17	143.199	-8.85606	-5.08036	uncharacterized LOC128230075
LOC128214500	LSM4	1.37023e-17	4541.91	-8.85573	-1.93749	U6 snRNA-associated Sm-like protein LSm4
LOC128227861	IIGP5	1.38677e-17	10.9865	-8.85433	-7.15387	interferon-inducible GTPase 1-like
LOC128215336	NA	1.39901e-17	13.2229	-8.85329	-7.42253	uncharacterized LOC128215336
LOC128236300	CEP70	1.44445e-17	1441.04	-8.84966	-1.95363	centrosomal protein of 70 kDa-like
LOC128217541	ST7	1.48372e-17	833.388	-8.84655	-0.789685	suppressor of tumorigenicity 7 protein homolog
LOC128212789	NA	1.48654e-17	23.9214	-8.84627	-7.91322	uncharacterized LOC128212789
LOC128220553	DIK2A	1.51764e-17	1819.01	-8.8439	-1.70846	divergent protein kinase domain 2A-like
LOC128226806	CIA2A	1.6443e-17	1711.8	-8.8347	-1.74733	cytosolic iron-sulfur assembly component 2A-like
LOC128205702	ZN862	1.64632e-17	99.35	-8.8345	-5.12563	uncharacterized LOC128205702
LOC128207348	NA	1.6466e-17	16.1551	-8.83442	-7.34366	uncharacterized LOC128207348
LOC128238778	S35F2	1.65357e-17	609.557	-8.83388	-1.85263	solute carrier family 35 member F2-like
LOC128232948	SVOP	1.67088e-17	256.244	-8.83266	-2.67955	synaptic vesicle 2-related protein-like
LOC128230540	APC7	1.71313e-17	1328.86	-8.82974	-2.92285	anaphase-promoting complex subunit 7-like
LOC128244109	NA	1.83849e-17	20.4797	-8.82166	-6.59385	uncharacterized LOC128244109
LOC128236146	CAD96	1.96412e-17	16.6021	-8.81407	-7.74972	tyrosine kinase receptor Cad96Ca-like
LOC128234756	MIPT3	2.09573e-17	452.729	-8.80655	-2.11834	TRAF3-interacting protein 1-like
LOC128208306	P52K	2.14313e-17	101.596	-8.80399	-4.52933	uncharacterized LOC128208306
LOC128237896	POL3	2.32033e-17	20.1834	-8.79495	-5.05897	uncharacterized protein K02A2.6-like
LOC128238333	DMBT1	2.34474e-17	26463.1	-8.79371	-6.10111	sushi%2C von Willebrand factor type A%2C EGF and pentraxin domain-containing protein 1-like
LOC128219061	RASA3	2.39097e-17	2343.32	-8.7914	-1.2031	ras GTPase-activating protein 3-like
LOC128225962	NA	2.53914e-17	42.1479	-8.78434	-7.28511	uncharacterized LOC128225962
LOC128207828	CALM	2.5855e-17	37.4682	-8.78224	-5.78052	neo-calmodulin-like
LOC128235309	MANBA	2.65695e-17	57.6034	-8.77911	-7.29127	beta-mannosidase-like
LOC128220238	MOT9	2.66383e-17	40.9867	-8.77876	-4.18315	monocarboxylate transporter 12-like
LOC128202799	NA	2.69524e-17	39.7629	-8.77738	-4.63194	uncharacterized LOC128202799
LOC128228664	Y1420	2.74605e-17	947.838	-8.77498	-3.42537	protein CA_C1420-like
LOC128223298	NA	2.78013e-17	25.3849	-8.77347	-6.92093	uncharacterized LOC128223298
LOC128230883	NA	2.81892e-17	28.6919	-8.77185	-4.51	uncharacterized LOC128230883
LOC128222080	NA	2.86642e-17	21.6472	-8.76991	-7.40072	uncharacterized LOC128222080
LOC128223173	SC6A5	2.89188e-17	514.694	-8.76885	-8.20218	sodium- and chloride-dependent glycine transporter 2-like
LOC128203128	B3GT6	2.9923e-17	281.153	-8.76482	-1.19838	beta-1%2C3-galactosyltransferase 6-like
LOC128233720	NA	3.01483e-17	120.306	-8.76392	-4.09025	uncharacterized LOC128233720
LOC128239129	TRI45	3.1132e-17	64.3718	-8.76024	-7.11266	uncharacterized LOC128239129
LOC128223356	COCA1	3.2032e-17	16.8921	-8.75691	-7.40993	uncharacterized LOC128223356
LOC128213705	NA	3.21275e-17	42.8618	-8.75651	-9.11905	uncharacterized LOC128213705
LOC128245149	DDX27	3.32443e-17	2284.43	-8.75253	-2.03356	probable ATP-dependent RNA helicase DDX27
LOC128215626	ZMYM1	3.50994e-17	49.1909	-8.74623	-5.62016	zinc finger MYM-type protein 1-like
LOC128213183	HOOK3	3.55012e-17	545.374	-8.74488	-8.17451	protein Hook homolog 3-like
LOC128232746	INT12	3.56932e-17	1604.73	-8.74421	-1.62744	integrator complex subunit 12-like
LOC128234840	SCR	3.57573e-17	36.3132	-8.74395	-4.732	homeobox protein Hox-D4-like
LOC128243045	ANM5	3.58802e-17	3954.71	-8.7435	-1.19951	protein arginine N-methyltransferase 5-like
LOC128209724	CHSTE	3.61193e-17	62.115	-8.74269	-8.25108	carbohydrate sulfotransferase 14-like
LOC128232027	BOLA2	3.69792e-17	1200.04	-8.73985	-1.38193	bolA-like protein 2
LOC128227139	PERC	3.78494e-17	715.275	-8.73717	-9.35191	chorion peroxidase-like
LOC128235655	P4HA1	3.89106e-17	14.0461	-8.73398	-7.51116	prolyl 4-hydroxylase subunit alpha-1-like
LOC128215575	NA	3.92569e-17	1626.28	-8.73292	-1.57962	small integral membrane protein 7-like
LOC128219391	LIN41	4.11262e-17	44.851	-8.72754	-4.61125	uncharacterized LOC128219391
LOC128204745	NA	4.26081e-17	58.2595	-8.72347	-4.6914	uncharacterized LOC128204745
LOC128244826	ADA17	4.32333e-17	106.404	-8.72176	-4.19012	ADAM 17-like protease
LOC128224309	NETR	4.35913e-17	26.3372	-8.72077	-6.96452	neurotrypsin-like
LOC128219928	PAOX	4.36043e-17	320.846	-8.72068	-2.58029	spermine oxidase-like
LOC128216483	NA	4.54633e-17	188.394	-8.71583	-6.29885	uncharacterized LOC128216483
LOC128234237	NA	4.8432e-17	20.0724	-8.70842	-5.95533	uncharacterized LOC128234237
LOC128220043	NA	5.28294e-17	96.0722	-8.69832	-6.17077	uncharacterized LOC128220043
LOC128229007	TTC6	5.39827e-17	177.294	-8.69575	-3.21513	uncharacterized LOC128229007
LOC128235633	MFSD6	5.42337e-17	14.1866	-8.69517	-7.15623	uncharacterized LOC128235633
LOC128228063	ZDHC2	5.61063e-17	1117.88	-8.69107	-1.7054	uncharacterized LOC128228063
LOC128226730	HIL	5.68298e-17	18.8745	-8.68944	-5.46939	uncharacterized LOC128226730
LOC128235621	PRAX	5.84631e-17	61.1646	-8.68604	-5.25572	axoneme-associated protein mst101(2)-like
LOC128222127	ZN671	5.92237e-17	605.876	-8.68451	-1.78969	gastrula zinc finger protein xFG20-1-like
LOC128208209	GRDN	6.07645e-17	2388.35	-8.68153	-4.16223	girdin-like
LOC128225558	HERC2	6.20457e-17	30.2323	-8.67904	-6.12831	mucin-5AC-like
LOC128205251	NA	6.32509e-17	9.81883	-8.67664	-6.99335	uncharacterized LOC128205251
LOC128221349	ZDHC4	6.89638e-17	129.66	-8.66665	-1.79937	palmitoyltransferase ZDHHC4-like
LOC128207706	NUD22	7.09366e-17	246.309	-8.66332	-1.52923	uridine diphosphate glucose pyrophosphatase NUDT22-like
LOC128236528	TPH1	7.19929e-17	1050.81	-8.66146	-10.3796	tryptophan 5-hydroxylase 1-like
LOC128208429	SCUB1	7.20435e-17	19.8037	-8.66132	-8.00593	fibrillin-2-like
Trnat-agu_31	NA	7.29002e-17	12.9806	-8.65985	-7.02643	NA
LOC128227932	PLRG1	7.31871e-17	4296.97	-8.65935	-1.22344	pleiotropic regulator 1-like
LOC128224444	ABHGA	7.42035e-17	1627.9	-8.65772	-1.44737	phosphatidylserine lipase ABHD16A-like
LOC128215934	HMCN1	7.65609e-17	13.2015	-8.65409	-7.04801	uncharacterized LOC128215934
LOC128232025	NA	7.67072e-17	258.629	-8.65381	-6.74128	uncharacterized LOC128232025
LOC128207646	NA	7.89315e-17	32.5081	-8.65032	-7.62638	uncharacterized LOC128207646
LOC128225639	NA	8.00162e-17	141.021	-8.6487	-7.04424	uncharacterized LOC128225639
LOC128225665	NRP2	8.2859e-17	115.824	-8.6446	-4.71548	CUB and sushi domain-containing protein 3-like
LOC128242267	CBPA2	8.42785e-17	252.501	-8.64254	-6.40101	carboxypeptidase B-like
LOC128225125	NA	8.78033e-17	121.867	-8.63768	-5.13087	uncharacterized LOC128225125
LOC128214644	ANKR6	8.8684e-17	14.8887	-8.63648	-7.59398	serine/threonine-protein phosphatase 6 regulatory ankyrin repeat subunit C-like
LOC128217481	NA	8.94957e-17	37.3167	-8.63533	-7.82809	postacrosomal sheath WW domain-binding protein-like
LOC128220557	ST1C4	9.11468e-17	93.3615	-8.63312	-5.46217	sulfotransferase 1B1-like
LOC128245004	NA	9.48558e-17	29.6954	-8.6285	-7.49655	uncharacterized LOC128245004
LOC128202932	NPHP4	9.62315e-17	247.689	-8.62673	-1.5543	nephrocystin-4-like
LOC128214780	NA	1.03833e-16	649.43	-8.61797	-2.90535	uncharacterized LOC128214780
LOC128208676	NA	1.07968e-16	26.1994	-8.61309	-4.34721	uncharacterized LOC128208676
LOC128202839	ACSL1	1.08622e-16	1921.88	-8.61234	-1.91868	long-chain-fatty-acid--CoA ligase 1-like
LOC128237289	GALT1	1.11525e-16	87.9276	-8.6092	-5.70286	beta-1%2C4-galactosyltransferase galt-1-like
LOC128209374	DPH6	1.12063e-16	771.517	-8.60859	-1.72743	uncharacterized LOC128209374
LOC128242652	CP17A	1.12271e-16	714.954	-8.60832	-4.27193	steroid 17-alpha-hydroxylase/17%2C20 lyase-like
LOC128228633	NA	1.14217e-16	32.5257	-8.60623	-6.65603	uncharacterized LOC128228633
LOC128232121	NA	1.14623e-16	1044.91	-8.60576	-4.8867	collagen alpha-1(I) chain-like
LOC128205114	NA	1.14623e-16	1677.47	-8.60565	-6.07399	uncharacterized LOC128205114
LOC128243991	APOD	1.19111e-16	16.2145	-8.60113	-6.61178	apolipoprotein D-like
LOC128226743	NGRN	1.22157e-16	562.253	-8.59817	-2.19067	uncharacterized LOC128226743
LOC128235494	NA	1.23377e-16	1274.2	-8.59697	-5.2395	uncharacterized LOC128235494
LOC128238382	SODC	1.23921e-16	2104.22	-8.59635	-6.90142	superoxide dismutase [Cu-Zn]-like
LOC128212463	NA	1.25954e-16	16.3368	-8.59443	-7.72749	uncharacterized LOC128212463
LOC128220377	NA	1.26549e-16	17.5289	-8.59383	-7.83033	cell death abnormality protein 1-like
LOC128235883	MFS4B	1.34801e-16	28.6369	-8.58651	-4.75643	sodium-dependent glucose transporter 1-like
LOC128222863	MOXD1	1.37076e-16	3412.22	-8.58453	-8.14997	DBH-like monooxygenase protein 1
LOC128225557	CP131	1.43632e-16	310.778	-8.57892	-4.66768	uncharacterized LOC128225557
LOC128212376	BUB3	1.49335e-16	3269.69	-8.57427	-1.94108	mitotic checkpoint protein BUB3-like
LOC128244318	RBFA	1.50743e-16	58.2006	-8.57313	-2.69693	uncharacterized LOC128244318
LOC128240128	NA	1.51901e-16	287.26	-8.57219	-1.58067	uncharacterized LOC128240128
LOC128221161	ZNF83	1.57156e-16	372.793	-8.56799	-0.954962	gastrula zinc finger protein XlCGF8.2DB-like
LOC128227315	CNBD2	1.65231e-16	19.2387	-8.56199	-4.87395	uncharacterized LOC128227315
LOC128228249	MESH	1.67003e-16	79.3217	-8.56064	-6.54258	sushi domain-containing protein 2-like
LOC128246942	TNR5	1.75325e-16	1333.57	-8.55492	-4.98867	uncharacterized LOC128246942
LOC128242926	NH2L1	1.77333e-16	14563.9	-8.55355	-1.75644	NHP2-like protein 1
LOC128215207	PCFT	1.79743e-16	22.6499	-8.55193	-3.57316	uncharacterized LOC128215207
LOC128205613	ZMYD8	1.93426e-16	6097.7	-8.54317	-1.84401	protein kinase C-binding protein 1-like
LOC128227952	CLOCK	1.94621e-16	1348.4	-8.54235	-1.25205	circadian locomoter output cycles protein kaput-like
LOC128240781	ECT	1.96448e-16	16.895	-8.54115	-7.7753	hemicentin-1-like
LOC128235790	NA	1.97308e-16	38.7876	-8.54059	-8.6116	uncharacterized LOC128235790
LOC128246139	NA	1.97987e-16	323.642	-8.54014	-5.36438	uncharacterized LOC128246139
LOC128238817	AMN1	2.00693e-16	163.871	-8.53845	-2.12526	protein AMN1 homolog
LOC128205057	NA	2.00965e-16	11.9146	-8.53824	-7.27464	uncharacterized LOC128205057
LOC128232870	RBM19	2.06632e-16	1493.8	-8.53497	-2.07928	probable RNA-binding protein 19
LOC128206039	RIMS2	2.07569e-16	61.7001	-8.53433	-6.99695	regulating synaptic membrane exocytosis protein 2-like
LOC128228096	SAST	2.08042e-16	523.612	-8.53401	-2.2342	S-acyl fatty acid synthase thioesterase%2C medium chain-like
LOC128210529	NA	2.13046e-16	127.855	-8.53121	-7.05484	uncharacterized LOC128210529
LOC128208383	RPA2	2.13531e-16	728.812	-8.53089	-2.66709	DNA-directed RNA polymerase I subunit RPA2-like
LOC128202809	NA	2.17764e-16	422.153	-8.52856	-8.79597	T-box transcription factor TBX6-like
LOC128211806	GLRX3	2.23711e-16	2773.49	-8.52521	-1.06878	glutaredoxin-3-like
LOC128202648	SPR	2.26901e-16	1318.4	-8.52352	-8.69395	sex peptide receptor-related protein 2-like
LOC128222705	EDF1	2.27603e-16	6310.75	-8.52299	-1.98748	endothelial differentiation-related factor 1 homolog
LOC128207154	CALM4	2.28815e-16	26.9409	-8.52226	-6.70984	troponin C%2C slow skeletal and cardiac muscles-like
LOC128214268	LIPR2	2.38963e-16	104.487	-8.51706	-5.21032	inactive pancreatic lipase-related protein 1-like
LOC128234498	COCA1	2.4685e-16	15.3631	-8.51307	-6.90165	collagen alpha-1(XII) chain-like
LOC128240728	CBPC1	2.53754e-16	542.375	-8.50978	-2.08019	cytosolic carboxypeptidase 1-like
LOC128216917	HOATZ	2.53754e-16	278.629	-8.50976	-5.3178	cilia- and flagella-associated protein HOATZ-like
LOC128207700	DNAJ	2.54594e-16	1049.57	-8.50927	-1.65234	dnaJ homolog subfamily C member 16-like
LOC128238694	NA	2.5778e-16	1124.34	-8.50765	-4.00375	uncharacterized LOC128238694
LOC128211862	CFAH	2.74918e-16	1321.51	-8.4999	-6.08478	uncharacterized LOC128211862
LOC128217973	AL1L1	2.79947e-16	2543.65	-8.49769	-1.65331	cytosolic 10-formyltetrahydrofolate dehydrogenase-like
LOC128242530	NA	2.83168e-16	1892.13	-8.4963	-8.86184	uncharacterized LOC128242530
LOC128243383	S12A6	2.84562e-16	30.5129	-8.49568	-7.16975	solute carrier family 12 member 7-like
LOC128216866	MYCT	3.14848e-16	38.212	-8.48353	-8.22563	proton myo-inositol cotransporter-like
LOC128205860	WDR35	3.3144e-16	390.472	-8.47744	-2.19862	WD repeat-containing protein 35-like
LOC128235738	NA	3.32221e-16	238.488	-8.47711	-7.16765	uncharacterized LOC128235738
LOC128233910	NA	3.46055e-16	23.3897	-8.47225	-6.45173	uncharacterized LOC128233910
LOC128216182	NA	3.6473e-16	18.8066	-8.46601	-7.19827	uncharacterized LOC128216182
LOC128207928	NA	3.6865e-16	21.6584	-8.46471	-6.1026	uncharacterized LOC128207928
LOC128226131	MPIP1	3.73373e-16	11.6592	-8.46317	-7.24261	M-phase inducer phosphatase 1-like
LOC128239420	NA	3.75724e-16	15.8541	-8.46238	-6.94688	uncharacterized LOC128239420
LOC128228871	PHM	3.7876e-16	509.079	-8.46139	-3.79851	peptidylglycine alpha-hydroxylating monooxygenase-like
LOC128214250	RPC9	3.86557e-16	1285.71	-8.45879	-1.39712	DNA-directed RNA polymerase III subunit RPC9-like
LOC128244306	NA	3.93214e-16	2833.36	-8.45674	-9.26922	uncharacterized LOC128244306
LOC128233010	PA23	3.94074e-16	190.16	-8.45643	-1.2722	uncharacterized LOC128233010
LOC128220558	NA	3.99185e-16	17.889	-8.45487	-5.17437	uncharacterized LOC128220558
LOC128204819	GABR2	4.01415e-16	19.9415	-8.45416	-8.01429	gamma-aminobutyric acid type B receptor subunit 2-like
LOC128226319	ACHA7	4.13913e-16	72.5116	-8.45031	-6.38613	neuronal acetylcholine receptor subunit alpha-7-like
LOC128207129	PROS	4.2501e-16	1110.23	-8.44716	-8.93456	prospero homeobox protein 1-like
LOC128220393	TPP2	4.32383e-16	3710.04	-8.4451	-1.36566	tripeptidyl-peptidase 2-like
LOC128206621	NA	4.32648e-16	64.2798	-8.44497	-4.89158	uncharacterized LOC128206621
LOC128227825	RPAC2	4.6001e-16	1718.59	-8.43725	-1.49642	DNA-directed RNA polymerases I and III subunit RPAC2-like
LOC128226130	AFG2A	4.62928e-16	46.0833	-8.43645	-6.72635	ribosome biogenesis protein SPATA5-like
LOC128202645	CHD3	4.66891e-16	7843	-8.4354	-2.42746	chromodomain-helicase-DNA-binding protein Mi-2 homolog
LOC128207301	GLRK	4.70786e-16	175.988	-8.43437	-5.09182	glutamate receptor U1-like
LOC128222929	NCS1	4.93692e-16	74.8018	-8.42859	-4.94387	neuronal calcium sensor 1-like
LOC128233780	Z652B	4.99205e-16	526.208	-8.42724	-1.05683	endothelial zinc finger protein induced by tumor necrosis factor alpha-like
LOC128235300	NA	5.05505e-16	263.898	-8.42571	-6.05885	uncharacterized LOC128235300
LOC128232439	ING4	5.42954e-16	47.1704	-8.41718	-8.16666	uncharacterized LOC128232439
LOC128229367	PXDN	5.50851e-16	32.0237	-8.41537	-6.50925	peroxidase-like
LOC128219811	CE295	5.53587e-16	608.091	-8.41474	-0.992981	serine/arginine repetitive matrix protein 2-like
LOC128215086	NA	5.66974e-16	19.0148	-8.41188	-6.48257	uncharacterized LOC128215086
LOC128222712	NA	5.69366e-16	19.3883	-8.41133	-5.92117	uncharacterized LOC128222712
LOC128233112	NA	5.76296e-16	162.46	-8.40986	-7.91634	U2 spliceosomal RNA
LOC128225951	CHS2	5.77526e-16	8.70575	-8.4095	-6.82084	chitin synthase chs-2-like
LOC128225971	MPIP1	5.79604e-16	15.9987	-8.40902	-7.69861	M-phase inducer phosphatase 1-like
LOC128233795	NA	6.01319e-16	38.9987	-8.4046	-5.70128	uncharacterized LOC128233795
LOC128213666	NA	6.04695e-16	53.8304	-8.40388	-3.7763	uncharacterized LOC128213666
LOC128236101	NA	6.37861e-16	18.0835	-8.3975	-5.3896	uncharacterized LOC128236101
LOC128231987	NA	6.43239e-16	19.4179	-8.39641	-6.8793	uncharacterized LOC128231987
LOC128208866	TRM6	6.61089e-16	1262.27	-8.39314	-1.63783	tRNA (adenine(58)-N(1))-methyltransferase non-catalytic subunit TRM6-like
LOC128210489	PRM1A	6.65239e-16	1197.15	-8.39234	-8.38357	prominin-1-A-like
LOC128231048	UNC9	6.88236e-16	40.4991	-8.38824	-7.24923	innexin unc-9-like
LOC128232432	ST1B1	6.92769e-16	292.805	-8.38741	-8.32556	sulfotransferase 1B1-like
LOC128245919	NA	6.98265e-16	33.2869	-8.38637	-5.53819	uncharacterized LOC128245919
LOC128223859	PCD16	7.21936e-16	123.753	-8.38218	-4.46707	cadherin-23-like
LOC128232999	NA	7.25649e-16	57.2571	-8.38152	-8.44797	uncharacterized LOC128232999
LOC128231354	NA	7.4099e-16	24.6731	-8.37895	-6.86521	monocarboxylate transporter 13-like
LOC128213692	RHOJ	7.46303e-16	27.7588	-8.37794	-5.76157	rho-related GTP-binding protein RhoJ-like
LOC128233661	NA	7.57103e-16	202.209	-8.3762	-4.25641	uncharacterized LOC128233661
LOC128223368	HS12B	7.77834e-16	55.8182	-8.37296	-4.68107	heat shock 70 kDa protein 12B-like
LOC128222314	ATSL	7.97068e-16	27.5337	-8.36997	-7.38744	uncharacterized LOC128222314
LOC128209661	TTC7B	8.81702e-16	841.092	-8.35785	-1.51091	tetratricopeptide repeat protein 7B-like
LOC128224794	NA	8.96841e-16	14.4075	-8.35579	-6.80623	uncharacterized LOC128224794
LOC128209671	NA	8.98531e-16	73.7898	-8.35551	-5.58207	uncharacterized LOC128209671
LOC128231852	FBX31	9.24031e-16	689.597	-8.35205	-2.19064	F-box only protein 31-like
LOC128223147	NA	9.41507e-16	89.617	-8.34978	-6.64742	uncharacterized LOC128223147
LOC128238979	NA	9.48434e-16	136.942	-8.34886	-4.0744	uncharacterized LOC128238979
LOC128214372	ST1C2	9.69537e-16	2093.84	-8.3462	-3.63731	sulfotransferase 1C2-like
LOC128236964	BTBD6	1.02946e-15	14.2941	-8.3389	-6.80075	BTB/POZ domain-containing protein 6-B-like
LOC128239203	SERA	1.03441e-15	2835.53	-8.33826	-2.50979	D-3-phosphoglycerate dehydrogenase-like
LOC128228186	NA	1.04159e-15	99.1069	-8.33735	-5.44445	ribosome-binding protein 1-like
LOC128229196	NA	1.04547e-15	324.904	-8.33685	-6.46058	uncharacterized LOC128229196
LOC128222736	PIN1	1.06721e-15	16227.8	-8.33436	-1.73857	peptidyl-prolyl cis-trans isomerase NIMA-interacting 1-like
LOC128233520	NA	1.07924e-15	46.1333	-8.33298	-4.51154	uncharacterized LOC128233520
LOC128228652	UBP3	1.097e-15	2561.14	-8.33094	-1.28701	ubiquitin carboxyl-terminal hydrolase 3-like
LOC128204800	PGCA	1.18915e-15	13.9968	-8.32123	-7.13441	asialoglycoprotein receptor 1-like
LOC128224655	CFA90	1.21259e-15	39.5188	-8.31859	-7.91038	uncharacterized protein C5orf49 homolog
LOC128235428	AMDA	1.21269e-15	439.511	-8.31852	-8.8411	peptidyl-glycine alpha-amidating monooxygenase A-like
LOC128235191	NA	1.24707e-15	895.136	-8.31505	-6.03702	uncharacterized LOC128235191
LOC128228106	NA	1.26468e-15	23.0431	-8.31333	-6.755	uncharacterized LOC128228106
LOC128224788	STX6	1.26476e-15	1247.79	-8.31327	-1.09683	syntaxin-6-like
LOC128226191	LR74A	1.28874e-15	101.807	-8.31093	-8.402	leucine-rich repeat-containing protein 74B-like
LOC128240713	CHS2	1.31715e-15	282.936	-8.30824	-7.47524	chitin synthase chs-2-like
LOC128216493	NA	1.33825e-15	21.5515	-8.3063	-6.65498	sarcoplasmic calcium-binding proteins II%2C V%2C VI%2C and VII-like
LOC128238749	S23A1	1.34145e-15	10736.1	-8.30596	-2.01853	solute carrier family 23 member 1-like
LOC128203060	CSTF1	1.35868e-15	3325	-8.30439	-2.37128	cleavage stimulation factor subunit 1-like
LOC128209250	CALM	1.46541e-15	36.1637	-8.29524	-4.84198	neo-calmodulin-like
LOC128202854	GRM	1.53675e-15	3673.44	-8.28938	-2.458	metabotropic glutamate receptor 7-like
LOC128220137	DYT2B	1.53675e-15	143.354	-8.28938	-2.21238	dynein light chain Tctex-type protein 2B-like
LOC128214150	DNAI3	1.57021e-15	312.406	-8.28676	-2.35532	dynein axonemal intermediate chain 3-like
LOC128207640	NA	1.58412e-15	1207.56	-8.28566	-7.79496	uncharacterized LOC128207640
LOC128233959	KT5AA	1.67336e-15	219.042	-8.27875	-7.10862	N-lysine methyltransferase KMT5A-A-like
LOC128227810	NA	1.68727e-15	99.4082	-8.27772	-5.58684	uncharacterized LOC128227810
LOC128203268	CG050	1.80232e-15	1294.69	-8.26953	-2.67191	DNA ligase 1-like
LOC128207426	KMO	1.83388e-15	172.506	-8.26741	-3.97815	kynurenine 3-monooxygenase-like
LOC128226021	OVO	1.85217e-15	31.1581	-8.26612	-5.53419	uncharacterized LOC128226021
LOC128205058	NA	1.86648e-15	611.468	-8.26515	-5.29949	uncharacterized LOC128205058
LOC128220268	TM254	1.90053e-15	477.361	-8.26283	-1.52008	transmembrane protein 254-like
LOC128225837	PTPRE	1.9101e-15	10.8405	-8.26212	-7.1362	receptor-type tyrosine-protein phosphatase epsilon-like
LOC128237790	DMBT1	1.92942e-15	947.952	-8.26071	-4.946	deleted in malignant brain tumors 1 protein-like
LOC128220530	TOP3A	1.9726e-15	685.946	-8.25801	-1.88926	DNA topoisomerase 3-alpha-like
LOC128208761	STRC	1.97587e-15	1106.79	-8.25776	-5.3752	uncharacterized LOC128208761
LOC128209446	S38AA	2.00247e-15	1847.54	-8.25606	-1.9797	putative sodium-coupled neutral amino acid transporter 10
LOC128228104	GLRA2	2.01663e-15	20.1714	-8.25516	-6.23406	glycine receptor subunit alpha-2-like
LOC128243556	MTBP	2.03112e-15	1089.97	-8.25426	-2.10153	mdm2-binding protein-like
LOC128244275	NA	2.08915e-15	1169.55	-8.25078	-9.93977	uncharacterized LOC128244275
LOC128228159	USE1	2.16638e-15	518.439	-8.24639	-2.00294	vesicle transport protein USE1-like
LOC128228928	NA	2.19967e-15	149.964	-8.24452	-8.47819	uncharacterized LOC128228928
LOC128229905	NA	2.29771e-15	567.298	-8.23914	-5.95506	uncharacterized LOC128229905
LOC128234619	NA	2.33979e-15	659.317	-8.23692	-3.34755	uncharacterized LOC128234619
LOC128232668	DUS3L	2.35712e-15	1800.8	-8.23598	-1.0882	tRNA-dihydrouridine(47) synthase [NAD(P)(+)]-like
LOC128210763	NA	2.3813e-15	25.9395	-8.2347	-6.10361	uncharacterized LOC128210763
LOC128210560	NA	2.3934e-15	79.9307	-8.23404	-5.13016	uncharacterized LOC128210560
LOC128203678	UBP15	2.44774e-15	11.7689	-8.23125	-6.51099	uncharacterized LOC128203678
LOC128241121	NA	2.56736e-15	18.5117	-8.22532	-7.90757	protein FAM98B-like
LOC128210523	DPOLB	2.59242e-15	1248.17	-8.22405	-1.26979	DNA polymerase beta-like
LOC128246433	KIF1A	2.65842e-15	948.304	-8.22088	-2.26541	kinesin-like protein unc-104
LOC128215935	MLRP2	2.66233e-15	14.7841	-8.22065	-7.21281	MAM and LDL-receptor class A domain-containing protein 1-like
LOC128232137	CLXN	2.7128e-15	279.717	-8.21829	-2.78203	calaxin-like
LOC128237573	BRE4	2.7336e-15	10.1955	-8.21732	-6.67212	beta-1%2C4-N-acetylgalactosaminyltransferase bre-4-like
LOC128207466	TBCB	2.82706e-15	1402.53	-8.21318	-1.13201	tubulin-folding cofactor B-like
LOC128244552	NA	2.84768e-15	508.582	-8.21226	-4.69141	uncharacterized LOC128244552
LOC128208607	CALM	2.8503e-15	16.6935	-8.21209	-5.26629	uncharacterized LOC128208607
LOC128245338	NCAN	3.01292e-15	16.012	-8.20532	-7.69788	brevican core protein-like
LOC128230625	GPN3	3.0228e-15	1343.78	-8.20488	-1.36806	GPN-loop GTPase 3-like
LOC128246954	GRHLP	3.02371e-15	19.7589	-8.20479	-6.5307	prepro-gonadotropin-releasing hormone-like protein
LOC128225712	YRD6	3.02697e-15	15.6602	-8.20461	-6.19117	uncharacterized LOC128225712
LOC128244835	CO6A4	3.07959e-15	8.54495	-8.20233	-6.78961	uncharacterized LOC128244835
LOC128208232	NA	3.11804e-15	35.752	-8.20073	-4.2873	uncharacterized LOC128208232
LOC128215017	LIPR1	3.17852e-15	11.7888	-8.19831	-7.25827	inactive pancreatic lipase-related protein 1-like
LOC128236058	ANKY2	3.38143e-15	2133.95	-8.19077	-1.64693	ankyrin repeat and MYND domain-containing protein 2-like
LOC128212486	AEDO	3.44487e-15	1476.93	-8.18837	-0.945233	2-aminoethanethiol dioxygenase-like
LOC128216674	ZGRF1	3.46641e-15	698.483	-8.18757	-1.64196	protein ZGRF1-like
LOC128245899	NA	3.48675e-15	74.5437	-8.18681	-4.23369	uncharacterized LOC128245899
LOC128244664	CYB5	3.49967e-15	14.6548	-8.18631	-6.46685	cytochrome b5-like
LOC128227115	EXOS9	3.557e-15	629.332	-8.1843	-1.47414	exosome complex component RRP45-like
LOC128240054	ZN226	3.61883e-15	369.246	-8.18207	-2.15291	zinc finger protein 234-like
LOC128210965	TSN33	3.61908e-15	1750.75	-8.18201	-5.82418	tetraspanin-33-like
LOC128212442	CADN	3.65432e-15	69.8504	-8.18079	-5.20141	coadhesin-like
LOC128207009	NA	3.66583e-15	36.6109	-8.18036	-4.47789	uncharacterized LOC128207009
LOC128216170	SSDH	3.6892e-15	15.4305	-8.17954	-6.90227	succinate-semialdehyde dehydrogenase%2C mitochondrial-like
LOC128225100	FRAS1	3.73914e-15	1526.73	-8.17782	-2.34786	extracellular matrix organizing protein FRAS1-like
LOC128241904	NAF1	3.80775e-15	2679.68	-8.17542	-2.64987	uncharacterized protein DDB_G0283357-like
LOC128232759	ST1A4	3.81013e-15	24.7306	-8.17529	-4.9002	sulfotransferase 1A3-like
LOC128242381	EMC4	4.11127e-15	2796.4	-8.16596	-0.848195	ER membrane protein complex subunit 4-like
LOC128206477	NA	4.49582e-15	14.4219	-8.155	-6.44207	uncharacterized LOC128206477
LOC128210026	CYGB2	4.50236e-15	48.7527	-8.15472	-5.76206	uncharacterized LOC128210026
LOC128235162	ZN497	4.54709e-15	2086.44	-8.15336	-0.952162	zinc finger protein 189-like
LOC128203798	NA	4.56471e-15	14.7964	-8.1528	-7.21299	uncharacterized LOC128203798
LOC128241211	HARB1	4.64439e-15	13.2596	-8.1506	-7.05777	putative nuclease HARBI1
LOC128208234	CPSF2	4.84835e-15	5252.92	-8.14535	-1.05087	cleavage and polyadenylation specificity factor subunit 2-like
LOC128232540	ALKB2	4.88648e-15	244.071	-8.1443	-4.27708	DNA oxidative demethylase ALKBH2-like
LOC128223263	HARB1	4.89999e-15	21.921	-8.14391	-5.05521	putative nuclease HARBI1
LOC128209488	RPB9	4.94722e-15	519.144	-8.1427	-4.87499	DNA-directed RNA polymerase II subunit RPB9-like
LOC128205969	NA	5.08033e-15	270.185	-8.13943	-2.01069	glutamate-rich protein 3-like
LOC128216236	TATD2	5.18854e-15	374.684	-8.13662	-2.0822	uncharacterized LOC128216236
LOC128232804	NA	5.4042e-15	102.351	-8.13158	-6.15891	protein PFC0760c-like
LOC128234558	AMZ2	5.85019e-15	779.88	-8.12155	-2.10951	archaemetzincin-2-like
LOC128204992	NA	5.87956e-15	87.6727	-8.12089	-5.69562	uncharacterized LOC128204992
LOC128224189	NA	5.95864e-15	9.7928	-8.11922	-6.99168	uncharacterized LOC128224189
LOC128208523	OX2R	6.06312e-15	9.72345	-8.11706	-6.97864	5-hydroxytryptamine receptor 2B-like
LOC128233782	CERS4	6.15848e-15	106.647	-8.11506	-3.82497	ceramide synthase 4-like
LOC128211401	VWDE	6.28752e-15	582.59	-8.11249	-5.25995	uncharacterized LOC128211401
LOC128232144	GXLT2	6.58417e-15	1416.68	-8.10668	-2.13061	glucoside xylosyltransferase 2-like
LOC128216066	MPIP1	6.80192e-15	85.2876	-8.10257	-8.05999	M-phase inducer phosphatase-like
LOC128221729	CHS2	6.88047e-15	16.2189	-8.10107	-6.24949	uncharacterized LOC128221729
LOC128240042	YMD2	7.22532e-15	96.9766	-8.09491	-3.44174	uncharacterized protein F54H12.2-like
LOC128213797	NOL4	7.23137e-15	612.32	-8.09476	-3.13946	nucleolar protein 4-like
LOC128242861	MUC1	7.51361e-15	14.6567	-8.08994	-5.25051	uncharacterized LOC128242861
LOC128205250	STPG2	7.60486e-15	86.96	-8.08842	-2.29599	sperm-tail PG-rich repeat-containing protein 2-like
LOC128243105	NA	7.6317e-15	35.9106	-8.08794	-7.41588	uncharacterized LOC128243105
LOC128241636	UBA5	7.67212e-15	2392.42	-8.08725	-1.34019	ubiquitin-like modifier-activating enzyme 5
LOC128214473	MUSK	8.38646e-15	764.542	-8.07609	-3.69869	muscle%2C skeletal receptor tyrosine protein kinase-like
LOC128236586	GAS2	9.01601e-15	161.22	-8.06699	-2.55063	growth arrest-specific protein 2-like
LOC128209866	CTNA	9.41947e-15	23.0021	-8.06144	-7.12352	countin-1-like
LOC128225858	MOC2B	9.59676e-15	702.033	-8.05906	-0.979243	molybdopterin synthase catalytic subunit-like
LOC128238854	MET25	9.62057e-15	224.415	-8.0587	-1.63464	probable methyltransferase-like protein 25
LOC128245156	KLDC4	9.97354e-15	1757.58	-8.05414	-1.91296	kelch domain-containing protein 4-like
LOC128227860	IIGP5	1.00973e-14	7.78055	-8.05258	-6.65569	interferon-inducible GTPase 1-like
LOC128236859	ANM3	1.07419e-14	1087.56	-8.04475	-2.73017	protein arginine N-methyltransferase 3-like
LOC128228996	ATP5S	1.07885e-14	751.542	-8.04417	-1.6275	ATP synthase subunit s%2C mitochondrial-like
LOC128207699	SMOC1	1.09539e-14	1929.73	-8.04226	-4.87113	SPARC-related modular calcium-binding protein 2-like
LOC128219566	NA	1.12146e-14	279.02	-8.03927	-1.27092	uncharacterized LOC128219566
KQ08_mgt16	NA	1.12968e-14	716.189	-8.03828	-3.17984	Gene
LOC128236253	RBM42	1.14914e-14	3063.12	-8.03608	-1.76293	RNA-binding protein 42-like
LOC128234310	NA	1.17982e-14	10.6564	-8.03275	-6.36773	protein quiver-like
LOC128205553	NA	1.18873e-14	510.236	-8.03177	-2.93115	uncharacterized LOC128205553
LOC128223340	NA	1.22934e-14	15.5139	-8.0275	-7.28778	uncharacterized LOC128223340
LOC128234964	NA	1.25093e-14	225.31	-8.02531	-2.68701	uncharacterized LOC128234964
LOC128230315	LIN37	1.33395e-14	2142.83	-8.01732	-1.51325	protein lin-37 homolog
LOC128227672	INT14	1.4043e-14	2785.52	-8.01085	-1.94941	integrator complex subunit 14-like
LOC128231648	TSR1	1.43695e-14	2450.51	-8.00777	-1.78255	pre-rRNA-processing protein TSR1 homolog
LOC128206898	NA	1.45903e-14	21.6772	-8.00574	-4.57538	uncharacterized LOC128206898
LOC128243033	NA	1.49827e-14	191.728	-8.00232	-4.83843	uncharacterized LOC128243033
LOC128207515	ERH	1.51894e-14	8335.62	-8.00059	-0.878778	enhancer of rudimentary homolog
LOC128216616	RELN	1.52183e-14	367.911	-8.0003	-4.03544	reelin-like
LOC128232454	THADA	1.52658e-14	783.461	-7.99987	-2.4533	thyroid adenoma-associated protein homolog
LOC128236077	ZN771	1.58222e-14	879.429	-7.99541	-1.08392	uncharacterized LOC128236077
LOC128230986	TRAF4	1.58596e-14	13.3799	-7.99507	-7.44071	TNF receptor-associated factor 4-like
LOC128243485	CF210	1.60557e-14	173.244	-7.9935	-3.82521	cilia- and flagella- associated protein 210-like
LOC128231984	SRR	1.69805e-14	473.288	-7.98644	-4.18814	serine racemase-like
LOC128218422	NVL	1.7221e-14	1710.85	-7.98461	-1.42977	uncharacterized LOC128218422
LOC128222888	MENG	1.73164e-14	406.591	-7.98388	-6.30445	demethylmenaquinone methyltransferase-like
LOC128217787	NA	1.77106e-14	39.0636	-7.9809	-6.75769	uncharacterized LOC128217787
LOC128210323	TRPM2	1.80618e-14	55.8252	-7.97837	-3.67762	transient receptor potential cation channel subfamily M member-like 2
LOC128225613	NA	1.81409e-14	151.802	-7.97778	-6.85326	AT-rich interactive domain-containing protein 3C-like
LOC128232069	CC148	1.82096e-14	441.882	-7.97722	-3.70659	coiled-coil domain-containing protein 148-like
LOC128213852	CSR2B	1.82096e-14	1610.56	-7.97724	-1.95634	cysteine-rich protein 2-binding protein-like
LOC128245627	NA	1.85554e-14	486.109	-7.97479	-7.65844	uncharacterized LOC128245627
LOC128211445	K1958	1.89373e-14	13.5067	-7.97207	-7.08254	uncharacterized LOC128211445
LOC128210245	NA	1.95932e-14	34.6279	-7.96777	-5.43524	uncharacterized LOC128210245
LOC128203963	PDXD1	1.99842e-14	2511.74	-7.96522	-0.824477	pyridoxal-dependent decarboxylase domain-containing protein 1-like
LOC128218757	XRRA1	2.12541e-14	115.184	-7.9574	-2.42829	X-ray radiation resistance-associated protein 1-like
LOC128226894	EFTU	2.14535e-14	1165.2	-7.95619	-1.64936	elongation factor Tu-like
LOC128236593	WDR3	2.17978e-14	2455.56	-7.95407	-2.1497	WD repeat-containing protein 3-like
LOC128216608	RELN	2.1951e-14	106.067	-7.95315	-4.61724	reelin-like
LOC128229995	WDR76	2.22205e-14	163.396	-7.95159	-2.27237	WD repeat-containing protein 76-like
LOC128209023	CAD23	2.23574e-14	220.202	-7.95078	-3.77202	cadherin-23-like
LOC128228563	NA	2.28005e-14	2814.65	-7.94825	-1.80561	neurogenic protein mastermind-like
LOC128232744	PINX1	2.33406e-14	2236.06	-7.94525	-1.64779	PIN2/TERF1-interacting telomerase inhibitor 1-like
LOC128211598	TCPH	2.35659e-14	18061.6	-7.94401	-2.32931	T-complex protein 1 subunit eta-like
LOC128215315	SYDE	2.36596e-14	17.4225	-7.94347	-6.71285	uncharacterized LOC128215315
LOC128229241	TTC6	2.37383e-14	288.839	-7.943	-4.17807	uncharacterized LOC128229241
LOC128225085	NA	2.44836e-14	4431.16	-7.93907	-1.45839	uncharacterized LOC128225085
LOC128219894	GCP3	2.52431e-14	757.625	-7.93513	-1.49363	gamma-tubulin complex component 3 homolog
LOC128205910	NA	2.56773e-14	14.2014	-7.93291	-5.44728	uncharacterized LOC128205910
LOC128234278	LRC15	2.5679e-14	66.9247	-7.93286	-4.59707	carboxypeptidase N subunit 2-like
LOC128237593	CHST4	2.73467e-14	22.1367	-7.92489	-3.65457	carbohydrate sulfotransferase 4-like
LOC128238869	HTSF1	2.9513e-14	1520.16	-7.91516	-0.858549	HIV Tat-specific factor 1-like
LOC128231943	GNPTA	2.99888e-14	1146.82	-7.91312	-1.32342	N-acetylglucosamine-1-phosphotransferase subunits alpha/beta-like
LOC128213867	NA	3.13569e-14	618.343	-7.90737	-6.24312	uncharacterized LOC128213867
LOC128218378	ELOV5	3.21827e-14	376.803	-7.90408	-1.50797	elongation of very long chain fatty acids protein 5-like
LOC128230842	ST1B1	3.22608e-14	17.7807	-7.90368	-6.03825	sulfotransferase 1B1-like
LOC128215952	NA	3.24068e-14	10.3802	-7.90307	-6.70139	mucin-5AC-like
LOC128211422	NA	3.28872e-14	186.602	-7.90109	-5.02484	uncharacterized LOC128211422
LOC128242708	GEMI6	3.34504e-14	1482.77	-7.89887	-1.53575	gem-associated protein 6-like
LOC128246263	ZMYM1	3.40134e-14	15.8375	-7.89659	-6.94394	zinc finger MYM-type protein 1-like
LOC128242698	NA	3.48571e-14	13.6318	-7.89348	-6.72851	uncharacterized LOC128242698
LOC128228204	ABHD8	3.66987e-14	149.322	-7.88691	-1.83766	uncharacterized LOC128228204
LOC128203430	CTR4	3.68786e-14	15.2983	-7.88625	-4.808	cationic amino acid transporter 4-like
LOC128226184	NA	3.71414e-14	7.65262	-7.88528	-6.63568	uncharacterized LOC128226184
LOC128242091	RTTN	3.80951e-14	389.267	-7.88205	-2.23861	rotatin-like
LOC128243932	RBFA	3.86728e-14	139.032	-7.88007	-2.93522	uncharacterized LOC128243932
LOC128239174	NRF6	4.20046e-14	7.24302	-7.86954	-6.55525	nose resistant to fluoxetine protein 6-like
LOC128223780	NPFF2	4.23733e-14	133.102	-7.86835	-5.12256	neuropeptide FF receptor 2-like
LOC128226888	TAF7	4.30918e-14	671.297	-7.86619	-0.787038	transcription initiation factor TFIID subunit 7-like
LOC128229731	SKA2	4.36171e-14	2283.79	-7.86463	-1.05074	uncharacterized LOC128229731
LOC128237340	NA	4.37202e-14	10.256	-7.86428	-6.31431	uncharacterized LOC128237340
LOC128243683	NA	4.45666e-14	183.906	-7.86183	-3.12121	uncharacterized LOC128243683
LOC128236878	NA	4.53186e-14	12.5573	-7.85969	-6.97963	uncharacterized LOC128236878
LOC128232202	NA	4.53223e-14	459.817	-7.85963	-1.29226	uncharacterized LOC128232202
LOC128215794	NA	4.61784e-14	21.8642	-7.85718	-7.78313	uncharacterized LOC128215794
LOC128206836	HEY1	4.64955e-14	103.613	-7.85628	-4.41546	hairy/enhancer-of-split related with YRPW motif protein 1-like
LOC128242568	WWOX	4.73255e-14	298.119	-7.85401	-0.988531	WW domain-containing oxidoreductase-like
LOC128229187	V1AR	4.74343e-14	39.7853	-7.85362	-5.91651	neuropeptide S receptor-like
LOC128204555	NA	4.80625e-14	22.3492	-7.85187	-4.73294	uncharacterized LOC128204555
LOC128230073	NA	4.86982e-14	10.4281	-7.85013	-6.32975	uncharacterized LOC128230073
LOC128214461	NA	4.96019e-14	104.308	-7.84777	-4.53771	uncharacterized LOC128214461
LOC128224876	MPPA	5.03135e-14	2521.76	-7.84589	-1.69692	mitochondrial-processing peptidase subunit alpha-like
LOC128229403	GKAP1	5.13507e-14	3179.16	-7.84323	-1.46512	G kinase-anchoring protein 1-like
LOC128211963	NA	5.14588e-14	585.239	-7.84291	-4.56985	uncharacterized LOC128211963
LOC128227003	HIL	5.15306e-14	1285.15	-7.84269	-4.81075	uncharacterized LOC128227003
LOC128206512	GLSK	5.17298e-14	342.063	-7.84216	-6.78517	glutaminase liver isoform%2C mitochondrial-like
LOC128231694	LR74A	5.17871e-14	212.194	-7.84197	-3.29548	leucine-rich repeat-containing protein 74B-like
LOC128203218	NA	5.19553e-14	495.859	-7.84151	-3.26601	uncharacterized LOC128203218
LOC128218044	NA	5.2195e-14	19.2285	-7.84089	-6.86644	uncharacterized LOC128218044
LOC128219010	ANR63	5.31258e-14	10.457	-7.83862	-7.08211	ankyrin repeat domain-containing protein 33B-like
LOC128206487	ENDOU	5.38901e-14	511.213	-7.83677	-4.71854	uridylate-specific endoribonuclease-like
LOC128222880	WDR38	5.46117e-14	221.606	-7.835	-4.04792	WD repeat-containing protein 38-like
LOC128232722	LRC72	5.47318e-14	43.6819	-7.83468	-3.17629	leucine-rich repeat-containing protein 72-like
LOC128217449	ANPRA	5.53298e-14	8.31701	-7.83322	-6.37728	receptor-type guanylate cyclase gcy-5-like
LOC128236410	BRE4	5.60173e-14	57.3678	-7.83161	-5.88188	beta-1%2C4-N-acetylgalactosaminyltransferase bre-4-like
LOC128228341	NA	5.69461e-14	246.041	-7.82945	-5.27312	WW domain binding protein 1-like
LOC128237571	BRE4	5.72608e-14	17.4226	-7.82871	-6.34982	beta-1%2C4-N-acetylgalactosaminyltransferase bre-4-like
LOC128239312	STRAP	5.89178e-14	2862.4	-7.82507	-0.845216	serine-threonine kinase receptor-associated protein-like
LOC128216781	POL5	5.9098e-14	60.6611	-7.82464	-2.71394	uncharacterized protein K02A2.6-like
LOC128226071	DNJC1	6.04351e-14	1867.55	-7.82172	-1.21013	uncharacterized protein F54F2.9-like
LOC128216964	NA	6.08879e-14	561.568	-7.82074	-8.73681	uncharacterized LOC128216964
LOC128244048	NA	6.37722e-14	1001.5	-7.81481	-1.63935	uncharacterized LOC128244048
LOC128214921	NA	6.37775e-14	32.8439	-7.81475	-7.29513	uncharacterized LOC128214921
LOC128211130	LR74A	6.59695e-14	24.134	-7.81039	-4.49693	leucine-rich repeat-containing protein 74A-like
LOC128220790	SAMD9	6.63665e-14	2471.13	-7.80959	-5.60586	sterile alpha motif domain-containing protein 9-like
LOC128219288	NA	6.63947e-14	12.6849	-7.80949	-7.36456	uncharacterized LOC128219288
LOC128222690	POC5	6.65509e-14	378.202	-7.80914	-1.73285	centrosomal protein POC5-like
LOC128208220	GCH1	6.69946e-14	25.8621	-7.80821	-2.94901	GTP cyclohydrolase 1-like
LOC128231638	NADC	6.92974e-14	358.845	-7.8038	-2.40196	nicotinate-nucleotide pyrophosphorylase [carboxylating]-like
LOC128213510	AQR	6.95792e-14	2982.34	-7.80324	-0.860691	RNA helicase aquarius-like
LOC128237278	NA	7.14861e-14	32.106	-7.79978	-5.52757	uncharacterized LOC128237278
LOC128213866	NA	7.20111e-14	21.2457	-7.79881	-4.24084	uncharacterized LOC128213866
LOC128211182	NA	7.36638e-14	183.939	-7.79584	-5.20558	uncharacterized LOC128211182
LOC128233846	ECR	7.44207e-14	180.736	-7.7945	-3.45513	ecdysone receptor-like
LOC128217958	NA	7.45688e-14	651.56	-7.7942	-5.10655	uncharacterized LOC128217958
LOC128245116	NA	7.46278e-14	22.2835	-7.79406	-7.07665	uncharacterized LOC128245116
LOC128223624	C1QT3	7.77215e-14	17.183	-7.78878	-6.33702	complement C1q-like protein 3
LOC128212326	KANL3	7.81994e-14	2981.68	-7.78796	-0.928154	KAT8 regulatory NSL complex subunit 3-like
LOC128226351	GRIA2	7.86582e-14	123.895	-7.78717	-6.47512	glutamate receptor 2-like
LOC128215257	NMD3A	7.93243e-14	74.0705	-7.78605	-6.79672	glutamate receptor ionotropic%2C NMDA 2B-like
LOC128227784	C2CD3	7.97513e-14	1357.42	-7.78533	-0.923994	C2 domain-containing protein 3-like
LOC128220594	SYAC	7.98181e-14	76.2259	-7.78517	-2.20847	alanine--tRNA ligase%2C cytoplasmic-like
LOC128208912	GALM	8.19647e-14	195.55	-7.78177	-5.20838	galactose mutarotase-like
LOC128221032	CCG7	8.28517e-14	11.015	-7.78031	-7.15925	voltage-dependent calcium channel gamma-5 subunit-like
LOC128217926	NA	8.35113e-14	80.4769	-7.77926	-3.8203	uncharacterized LOC128217926
LOC128207117	CEBPZ	8.65263e-14	1997.75	-7.77462	-1.4733	CCAAT/enhancer-binding protein zeta-like
LOC128213607	CI072	8.75046e-14	1673.87	-7.7731	-1.12361	guanine nucleotide exchange factor C9orf72-like
LOC128221275	MET14	8.8041e-14	561.572	-7.77223	-2.06494	N6-adenosine-methyltransferase non-catalytic subunit-like
LOC128212272	PANK1	9.00971e-14	1626.86	-7.76921	-2.60688	pantothenate kinase 3-like
LOC128240540	ELIC	9.01376e-14	22.2612	-7.76911	-3.9762	cys-loop ligand-gated ion channel-like
LOC128227363	NA	9.06821e-14	83.326	-7.76829	-2.58775	uncharacterized LOC128227363
LOC128229835	128UP	9.13602e-14	3181.08	-7.7673	-1.56575	GTP-binding protein 128up
LOC128234316	CD22	9.15951e-14	438.44	-7.76693	-4.69629	hemicentin-1-like
LOC128234864	NA	9.25699e-14	194.399	-7.76549	-4.56895	centrosome and spindle pole associated protein 1-like
LOC128230495	SFRP1	9.348e-14	128.97	-7.76415	-4.75386	secreted frizzled-related protein 1-like
LOC128213100	NA	9.45098e-14	15.7911	-7.76267	-6.1985	uncharacterized LOC128213100
LOC128202741	CFA74	9.70468e-14	529.121	-7.75926	-2.50303	cilia- and flagella-associated protein 74-like
LOC128209945	NAC2	9.72445e-14	70.4148	-7.75895	-3.1687	sodium/calcium exchanger 2-like
LOC128244371	NA	9.75646e-14	32.9525	-7.75839	-6.5314	uncharacterized protein PF3D7_1120000-like
LOC128242422	ANM7	9.82134e-14	684.252	-7.7575	-0.938048	protein arginine N-methyltransferase 7-like
LOC128224427	NA	1.00181e-13	762.106	-7.75489	-4.33375	uncharacterized LOC128224427
LOC128212871	NA	1.02992e-13	11.5006	-7.75133	-6.11136	uncharacterized LOC128212871
LOC128235972	KLF18	1.03129e-13	807.689	-7.75111	-3.96048	uncharacterized LOC128235972
LOC128225632	NA	1.04753e-13	28.4067	-7.74908	-3.49605	uncharacterized LOC128225632
LOC128224654	NA	1.04954e-13	56.5448	-7.74879	-5.27389	uncharacterized LOC128224654
LOC128241659	GCNT1	1.05154e-13	48.1311	-7.7485	-5.18004	beta-1%2C3-galactosyl-O-glycosyl-glycoprotein beta-1%2C6-N-acetylglucosaminyltransferase-like
LOC128231032	SC6A4	1.06791e-13	8.32939	-7.74639	-6.75759	sodium-dependent serotonin transporter-like
LOC128235181	SPG16	1.07312e-13	247.373	-7.74572	-3.17839	sperm-associated antigen 16 protein-like
LOC128211071	NA	1.08832e-13	155.245	-7.74375	-5.03865	uncharacterized LOC128211071
LOC128209329	NA	1.09516e-13	948.514	-7.7429	-1.32799	uncharacterized LOC128209329
LOC128207226	DPY30	1.13921e-13	4455.21	-7.73784	-1.39966	protein dpy-30 homolog
LOC128230632	ZMYM1	1.1409e-13	46.534	-7.7376	-5.9129	zinc finger MYM-type protein 1-like
LOC128215409	GIMA9	1.14285e-13	14.4246	-7.73734	-6.44357	GTPase IMAP family member 9-like
LOC128226290	CDCP2	1.16765e-13	17.732	-7.73446	-5.41502	deleted in malignant brain tumors 1 protein-like
LOC128202928	NA	1.17092e-13	21.8704	-7.73406	-5.35426	uncharacterized LOC128202928
LOC128239206	NA	1.21119e-13	17.6977	-7.72956	-3.19964	uncharacterized LOC128239206
LOC128222819	NA	1.21707e-13	20.5106	-7.7289	-6.95838	uncharacterized LOC128222819
LOC128205202	NLGNY	1.21971e-13	232.595	-7.72858	-2.80239	acetylcholinesterase-like
LOC128244379	NA	1.25387e-13	32.9637	-7.72491	-3.96732	uncharacterized LOC128244379
LOC128220256	BTBD2	1.25826e-13	151.937	-7.72442	-2.90569	BTB/POZ domain-containing protein 2-like
LOC128236614	PPSD	1.32162e-13	53.8818	-7.71806	-5.33354	phenolphthiocerol/phthiocerol polyketide synthase subunit C-like
LOC128246434	S2535	1.32225e-13	391.052	-7.71796	-1.70118	solute carrier family 25 member 35-like
LOC128223366	RECQ	1.36736e-13	8.63577	-7.71344	-6.80966	uncharacterized LOC128223366
LOC128238523	NA	1.38712e-13	403.206	-7.71156	-2.27638	uncharacterized LOC128238523
LOC128225229	CCD96	1.39392e-13	80.7485	-7.71089	-2.03196	coiled-coil domain-containing protein 96-like
LOC128215989	FAT4	1.41063e-13	14.1662	-7.70932	-5.70342	cadherin EGF LAG seven-pass G-type receptor 2-like
LOC128211956	SRP72	1.43479e-13	3913.48	-7.7071	-1.40657	signal recognition particle subunit SRP72-like
LOC128216197	FAT4	1.43712e-13	20.7176	-7.70685	-6.9698	protocadherin Fat 4-like
LOC128234092	NA	1.4787e-13	11.0041	-7.70302	-3.87975	uncharacterized LOC128234092
LOC128233913	NHL1	1.48277e-13	31.8484	-7.70257	-6.08956	uncharacterized LOC128233913
LOC128208428	NA	1.55172e-13	16.2353	-7.69662	-3.9138	serine/arginine repetitive matrix protein 2-like
LOC128209289	MIPO1	1.55368e-13	280.051	-7.69641	-1.66256	uncharacterized LOC128209289
LOC128221554	DYR	1.57127e-13	220.28	-7.69488	-4.75455	dihydrofolate reductase-like
LOC128231966	NA	1.58496e-13	1242.22	-7.69372	-1.55762	uncharacterized LOC128231966
LOC128210898	TWK18	1.58792e-13	17.3845	-7.69343	-6.71518	uncoordinated protein 58-like
LOC128237557	BRE4	1.60945e-13	11.5495	-7.69162	-4.71299	beta-1%2C4-N-acetylgalactosaminyltransferase bre-4-like
LOC128224293	TMCO1	1.60998e-13	1942.55	-7.69153	-1.69565	calcium load-activated calcium channel-like
LOC128237563	BRE4	1.72972e-13	12.2466	-7.68215	-7.31203	beta-1%2C4-N-acetylgalactosaminyltransferase bre-4-like
LOC128204307	DPOM	1.76121e-13	20.976	-7.6798	-6.662	uncharacterized LOC128204307
LOC128239732	NA	1.78058e-13	314.171	-7.6783	-6.88117	uncharacterized LOC128239732
LOC128242435	NA	1.90662e-13	184.846	-7.66929	-5.09626	uncharacterized LOC128242435
LOC128223105	NA	1.93082e-13	8.88173	-7.66763	-6.85112	uncharacterized LOC128223105
LOC128232068	NA	1.95424e-13	30.5668	-7.66599	-3.28672	uncharacterized LOC128232068
LOC128207869	NA	1.9588e-13	13.3702	-7.66559	-6.7047	uncharacterized LOC128207869
LOC128242219	EMC8	1.97068e-13	1355.1	-7.66475	-1.28739	ER membrane protein complex subunit 8-like
LOC128207334	NA	1.97068e-13	580.468	-7.66472	-4.40065	ladderlectin-like
LOC128232848	MOT14	2.01566e-13	19.9285	-7.66178	-6.55571	monocarboxylate transporter 14-like
LOC128223842	FAT	2.07989e-13	700.676	-7.65765	-3.12168	protocadherin Fat 1-like
LOC128232247	TTN1	2.21699e-13	22.8692	-7.64921	-5.96459	uncharacterized LOC128232247
LOC128213876	ANGL4	2.22911e-13	666.091	-7.64846	-6.50706	angiopoietin-related protein 4-like
LOC128231673	HOBIT	2.2931e-13	3535.23	-7.64463	-1.07936	protein hobbit-like
LOC128211266	GRP75	2.33995e-13	9712.21	-7.64198	-1.97993	stress-70 protein%2C mitochondrial-like
LOC128223361	ALR	2.39803e-13	2815.67	-7.63873	-1.77631	alanine racemase-like
LOC128210374	NA	2.52299e-13	55.1422	-7.63191	-4.13111	uncharacterized LOC128210374
LOC128204324	TMPS6	2.54946e-13	11.9496	-7.63051	-6.90839	LDL receptor repeat-containing protein egg-1-like
LOC128235175	NA	2.56397e-13	406.308	-7.62973	-3.60296	uncharacterized LOC128235175
LOC128228712	CD158	2.58502e-13	454.503	-7.62863	-1.55307	coiled-coil domain-containing protein 158-like
LOC128233403	FBP1	2.58785e-13	718.867	-7.6284	-6.2668	uncharacterized LOC128233403
LOC128244416	NA	2.65246e-13	6.72232	-7.62512	-6.44357	uncharacterized LOC128244416
LOC128211819	DHX15	2.66415e-13	4537.91	-7.62451	-2.10397	putative pre-mRNA-splicing factor ATP-dependent RNA helicase PRP1
LOC128207619	NA	2.69351e-13	52.3021	-7.62305	-4.7808	inner centromere protein B-like
LOC128224077	FA5	2.74956e-13	13.0685	-7.6202	-5.60636	mucin-2-like
LOC128220246	EIF2A	2.77891e-13	320.9	-7.61878	-1.22889	eukaryotic translation initiation factor 2A-like
LOC128207483	NA	2.7805e-13	8.80961	-7.61862	-6.8357	uncharacterized LOC128207483
LOC128206908	DRC1	2.81654e-13	113.299	-7.61691	-2.86169	dynein regulatory complex protein 1-like
LOC128231713	SGSM1	2.82155e-13	761.503	-7.61658	-2.7167	small G protein signaling modulator 1-like
LOC128225161	BAIP3	2.87152e-13	1534.73	-7.61427	-6.98162	BAI1-associated protein 3-like
LOC128231086	FSIP2	2.95159e-13	23.1727	-7.61067	-4.03164	uncharacterized LOC128231086
LOC128236526	C1QT3	3.07674e-13	8.95561	-7.60521	-6.48337	complement C1q tumor necrosis factor-related protein 3-like
LOC128231801	NA	3.10397e-13	26.8501	-7.60402	-5.26227	uncharacterized LOC128231801
LOC128241194	NA	3.11283e-13	9.07892	-7.60361	-6.13748	uncharacterized LOC128241194
LOC128215041	QRFPR	3.12706e-13	8.79903	-7.60297	-6.45933	gastrin/cholecystokinin type B receptor-like
LOC128226285	C1QB	3.15275e-13	15.3329	-7.60177	-5.85654	complement C1q subcomponent subunit B-like
LOC128222311	ZN808	3.25115e-13	11.8341	-7.5976	-5.46691	zinc finger protein 160-like
LOC128203547	FOXL2	3.29356e-13	9.39536	-7.59588	-6.93165	forkhead box protein fkh-2-like
LOC128223488	NA	3.33076e-13	14.2739	-7.59438	-7.53192	uncharacterized LOC128223488
LOC128244961	NA	3.35709e-13	623.835	-7.59331	-5.03159	uncharacterized LOC128244961
LOC128222727	SRP19	3.37552e-13	2122.54	-7.59251	-1.2069	signal recognition particle 19 kDa protein-like
LOC128210259	WDR6	3.4211e-13	1415.35	-7.59063	-1.66208	WD repeat-containing protein 6-like
LOC128231343	NLK	3.42693e-13	8907.97	-7.59032	-1.6438	serine/threonine-protein kinase NLK-like
LOC128204729	NA	3.52018e-13	46.4112	-7.5867	-6.31105	regulator of nonsense transcripts 3B-like
LOC128214831	DIM1	3.52248e-13	872.72	-7.58657	-2.35894	probable dimethyladenosine transferase
LOC128239774	NA	3.75318e-13	11.3377	-7.57815	-6.4593	uncharacterized LOC128239774
LOC128203068	NOM1	3.91748e-13	1362.59	-7.57241	-3.02095	nucleolar MIF4G domain-containing protein 1-like
LOC128230265	MED18	4.04225e-13	1084.13	-7.56791	-1.81333	mediator of RNA polymerase II transcription subunit 18-like
LOC128242332	NA	4.04225e-13	7.62099	-7.56796	-6.25174	uncharacterized LOC128242332
LOC128228171	PHAX	4.15168e-13	1064.29	-7.56435	-0.8657	phosphorylated adapter RNA export protein-like
LOC128226474	NR2E3	4.19414e-13	115.826	-7.56293	-2.04242	photoreceptor-specific nuclear receptor-like
LOC128204738	ZMYM1	4.19414e-13	14.7595	-7.56296	-7.58056	zinc finger MYM-type protein 1-like
LOC128225106	NA	4.26578e-13	13.6656	-7.56068	-6.35706	uncharacterized LOC128225106
LOC128211859	HPDL	4.32656e-13	466.305	-7.55875	-1.56989	4-hydroxyphenylpyruvate dioxygenase-like protein
LOC128227078	NA	4.34218e-13	79.5642	-7.55824	-2.90775	uncharacterized LOC128227078
LOC128213304	PLAP	4.37737e-13	1683.26	-7.55714	-1.60399	phospholipase A-2-activating protein-like
LOC128229204	EMC6	4.47526e-13	4404.73	-7.55408	-1.30464	ER membrane protein complex subunit 6-like
LOC128216375	WDY	4.50523e-13	8.29422	-7.55316	-6.75295	WD repeat-containing protein on Y chromosome-like
LOC128246086	DYL2	4.53443e-13	313.895	-7.55227	-5.12526	dynein light chain 2%2C cytoplasmic
LOC128205869	KICS2	4.57159e-13	752.034	-7.55116	-1.48308	KICSTOR subunit 2-like
LOC128234267	DYHB	4.80273e-13	565.473	-7.54451	-4.34548	uncharacterized LOC128234267
LOC128238687	TRPA1	4.84919e-13	127.844	-7.54316	-5.01237	transient receptor potential cation channel subfamily A member 1 homolog
LOC128232923	NA	5.03138e-13	19.2526	-7.53803	-6.48377	uncharacterized LOC128232923
LOC128232207	RPA2	5.13246e-13	837.461	-7.53537	-2.09737	DNA-directed RNA polymerase I subunit RPA2-like
LOC128204071	PLCL	5.14313e-13	7.45079	-7.53502	-6.59233	perlucin-like protein
LOC128214210	RGS22	5.31178e-13	582.568	-7.53072	-3.34244	regulator of G-protein signaling 22-like
LOC128214911	NA	5.45242e-13	233.708	-7.52722	-3.13646	uncharacterized LOC128214911
LOC128244756	LONP2	5.50644e-13	2627.97	-7.52584	-1.45428	lon protease homolog 2%2C peroxisomal-like
LOC128235751	ZMYM1	5.88449e-13	8.4605	-7.51706	-6.02364	zinc finger MYM-type protein 1-like
LOC128211686	NA	5.97431e-13	36.7904	-7.51499	-4.89736	collagen alpha-1(XIII) chain-like
LOC128216275	NA	6.03129e-13	225.509	-7.5137	-3.41701	uncharacterized LOC128216275
LOC128224807	GCNT1	6.18249e-13	324.826	-7.51037	-6.28453	beta-1%2C3-galactosyl-O-glycosyl-glycoprotein beta-1%2C6-N-acetylglucosaminyltransferase-like
LOC128231546	TF2H3	6.20333e-13	519.623	-7.50988	-0.734969	general transcription factor IIH subunit 3-like
LOC128239652	CERS2	6.21133e-13	70.6558	-7.50965	-5.4626	ceramide synthase 2-like
LOC128231473	F136A	6.28952e-13	557.572	-7.50785	-2.31103	protein FAM136A-like
LOC128211014	NA	6.29947e-13	16.2661	-7.50759	-4.50922	uncharacterized LOC128211014
LOC128221499	NA	6.36817e-13	15.9341	-7.50613	-4.41216	uncharacterized LOC128221499
LOC128237957	NPA1P	6.39422e-13	54.3827	-7.5055	-3.16341	nucleolar pre-ribosomal-associated protein 1-like
LOC128229053	GBRA5	6.51172e-13	12.7977	-7.50307	-7.00733	gamma-aminobutyric acid receptor alpha-like
LOC128229924	NA	6.52942e-13	31.4854	-7.50267	-5.54728	uncharacterized LOC128229924
LOC128226613	ZNT6	6.64587e-13	730.543	-7.50021	-0.968731	zinc transporter 6-like
LOC128209722	PRS4	6.76604e-13	11113.5	-7.49773	-0.858359	26S proteasome regulatory subunit 4
LOC128221510	ANXA7	6.78222e-13	94.8385	-7.49737	-2.11326	annexin A4-like
LOC128227039	ALDH2	6.79021e-13	100295	-7.49717	-1.3579	aldehyde dehydrogenase%2C mitochondrial-like
LOC128215447	CD109	6.82067e-13	213.335	-7.49653	-5.43969	CD109 antigen-like
LOC128234423	SVEP1	6.85473e-13	70.7035	-7.49584	-4.9624	sushi%2C von Willebrand factor type A%2C EGF and pentraxin domain-containing protein 1-like
LOC128226297	BAT1	7.08341e-13	9.88591	-7.49135	-7.00428	b(0%2C+)-type amino acid transporter 1-like
LOC128213447	TGS1	7.10507e-13	1093.37	-7.4909	-2.54372	trimethylguanosine synthase-like
LOC128246221	CLCN6	7.22773e-13	21.2935	-7.48847	-3.49351	H(+)/Cl(-) exchange transporter 6-like
LOC128231157	MMP16	7.24841e-13	21222.9	-7.48805	-1.30059	matrix metalloproteinase-2-like
LOC128241504	NPHP3	7.31244e-13	879.832	-7.48685	-1.40312	nephrocystin-3-like
LOC128210960	NA	7.35172e-13	54.0469	-7.4861	-2.7049	uncharacterized LOC128210960
LOC128211356	C163A	7.56667e-13	47.8166	-7.48227	-4.95739	scavenger receptor cysteine-rich type 1 protein M130-like
LOC128240238	ACLY	7.7054e-13	3956.03	-7.47979	-3.45567	ATP-citrate synthase-like
LOC128237512	NA	7.85571e-13	98.2931	-7.47716	-2.71863	uncharacterized LOC128237512
LOC128232576	SCYL2	7.86348e-13	1167.9	-7.47699	-1.19165	SCY1-like protein 2
LOC128215577	HAAF	8.00499e-13	39.8758	-7.4746	-9.01537	dermatopontin-like
LOC128207935	ISCA2	8.0301e-13	1061.18	-7.47414	-1.17534	iron-sulfur cluster assembly 2 homolog%2C mitochondrial-like
LOC128228405	ZMY15	8.48455e-13	160.99	-7.46671	-2.46481	zinc finger MYND domain-containing protein 15-like
LOC128228313	OTOP	8.52518e-13	15.1689	-7.46599	-3.85466	proton channel OtopLc-like
LOC128227589	NA	9.01735e-13	23.185	-7.45833	-4.57282	uncharacterized LOC128227589
LOC128210281	NA	9.09343e-13	418.157	-7.45717	-2.29182	uncharacterized LOC128210281
LOC128231252	LPH	9.28131e-13	28.7596	-7.45434	-5.87236	lactase/phlorizin hydrolase-like
LOC128218964	PELP1	9.31125e-13	923.153	-7.45383	-1.67949	proline-%2C glutamic acid- and leucine-rich protein 1-like
LOC128244901	PARP2	9.33381e-13	1267.42	-7.45346	-1.1945	poly [ADP-ribose] polymerase 2-like
LOC128245599	DNLI3	9.37341e-13	597.918	-7.45286	-2.53197	DNA ligase 3-like
LOC128213901	NAKD2	9.37598e-13	849.265	-7.45278	-0.901094	NAD kinase 2%2C mitochondrial-like
LOC128237548	POLY	9.51176e-13	376.269	-7.45077	-4.55196	uncharacterized protein K02A2.6-like
LOC128211800	NA	9.57812e-13	342.052	-7.44978	-1.69905	uncharacterized LOC128211800
LOC128244081	NA	9.63256e-13	13.0939	-7.44894	-5.62343	uncharacterized LOC128244081
LOC128219020	NA	9.65822e-13	29.0344	-7.44855	-4.06024	uncharacterized LOC128219020
LOC128203067	CD11B	9.68448e-13	3512.88	-7.4481	-1.24599	cyclin-dependent kinase 11B-like
LOC128237666	CPNE9	9.72892e-13	11.3499	-7.44745	-5.71589	copine-3-like
LOC128244183	FUR2	9.94458e-13	120.462	-7.44437	-4.61431	furin-like
LOC128231096	NA	1.02088e-12	109.433	-7.44082	-4.42286	uncharacterized LOC128231096
LOC128229263	NUDC2	1.02167e-12	471.839	-7.44067	-1.25995	nudC domain-containing protein 2-like
LOC128208980	CP2J4	1.04514e-12	1478.02	-7.43749	-1.76465	cytochrome P450 2C15-like
LOC128229936	TTLL1	1.06399e-12	560.52	-7.43504	-1.46425	polyglutamylase complex subunit TTLL1-like
LOC128232146	XRCC1	1.0686e-12	1092.73	-7.43442	-1.36182	DNA repair protein XRCC1-like
LOC128209096	SPT17	1.07477e-12	154.886	-7.43362	-2.75915	spermatogenesis-associated protein 17-like
LOC128236552	FMO5	1.12521e-12	282.229	-7.42741	-3.54195	flavin-containing monooxygenase 5-like
LOC128223988	NA	1.12775e-12	82.3415	-7.42707	-5.23161	uncharacterized LOC128223988
LOC128226443	NA	1.15208e-12	98.1672	-7.4242	-5.73978	uncharacterized LOC128226443
LOC128208076	MABP1	1.17137e-12	1237.22	-7.42191	-1.07294	mitogen-activated protein kinase-binding protein 1-like
LOC128217659	U3IP2	1.17688e-12	1444.93	-7.42125	-1.82686	U3 small nucleolar RNA-interacting protein 2-like
LOC128208032	RUSD4	1.20641e-12	298.124	-7.4176	-1.71203	pseudouridylate synthase RPUSD4%2C mitochondrial-like
LOC128232819	TECT3	1.20976e-12	454.757	-7.41719	-1.79586	tectonic-3-like
LOC128231835	CUL2	1.22982e-12	3424.6	-7.41492	-1.31973	cullin-2-like
LOC128226122	MPIP1	1.2316e-12	7.82298	-7.41469	-6.66586	M-phase inducer phosphatase 1-like
LOC128235333	PEX19	1.25148e-12	1597.36	-7.41238	-1.67516	peroxisomal biogenesis factor 19-like
LOC128218949	STY13	1.25952e-12	30.8603	-7.41149	-6.20661	uncharacterized LOC128218949
LOC128220066	C1QT3	1.26755e-12	18.4814	-7.41056	-5.17453	uncharacterized LOC128220066
LOC128207703	TTC13	1.28325e-12	1137.56	-7.40888	-3.69797	tetratricopeptide repeat protein 13-like
LOC128240464	NA	1.31326e-12	25.9038	-7.40563	-3.09403	uncharacterized LOC128240464
LOC128233981	NA	1.35559e-12	55.156	-7.40129	-2.34832	uncharacterized LOC128233981
LOC128222867	NA	1.35811e-12	80859.5	-7.401	-2.03447	uncharacterized LOC128222867
LOC128216880	PK2L1	1.36229e-12	13.493	-7.40055	-5.67091	polycystic kidney disease 2-like 1 protein
LOC128235153	NA	1.43177e-12	13.0101	-7.39371	-5.93592	uncharacterized LOC128235153
LOC128221960	NA	1.44098e-12	14.4028	-7.39282	-5.7741	uncharacterized LOC128221960
LOC128209685	PEX6	1.44917e-12	1982.77	-7.39202	-1.37977	peroxisomal ATPase PEX6-like
LOC128209273	NA	1.45363e-12	977.048	-7.39152	-7.51584	uncharacterized LOC128209273
LOC128242447	NA	1.46001e-12	9.24039	-7.39089	-6.90509	uncharacterized LOC128242447
LOC128242221	SMYD5	1.5026e-12	256.45	-7.38698	-6.27194	uncharacterized LOC128242221
LOC128243394	EDC4	1.52527e-12	4228.24	-7.38494	-1.30894	enhancer of mRNA-decapping protein 4-like
LOC128234871	ZN569	1.56075e-12	689.191	-7.38175	-1.66834	zinc finger protein 37-like
LOC128219925	PATS1	1.57464e-12	488.052	-7.38048	-2.69674	uncharacterized LOC128219925
LOC128232011	NA	1.58632e-12	1263.42	-7.37941	-1.88393	coiled-coil domain-containing protein 74A-like
LOC128227143	TBB	1.65844e-12	296.682	-7.37326	-5.69716	tubulin beta chain-like
LOC128227194	EXOS8	1.65993e-12	653.094	-7.3731	-1.75756	exosome complex component RRP43-like
LOC128233786	NA	1.6664e-12	7.40861	-7.37245	-6.21346	uncharacterized LOC128233786
LOC128226361	ZMYM1	1.6857e-12	8.22728	-7.37082	-5.98764	zinc finger MYM-type protein 1-like
LOC128211201	NSD2	1.69516e-12	8540.4	-7.37003	-1.22633	histone-lysine N-methyltransferase NSD2-like
LOC128217345	NA	1.71686e-12	9.01994	-7.3682	-6.49316	uncharacterized LOC128217345
LOC128209417	NA	1.7536e-12	113.014	-7.36529	-6.38138	uncharacterized LOC128209417
LOC128207767	TMC7	1.7841e-12	33.4254	-7.36286	-2.19035	transmembrane channel-like protein 7
LOC128206956	ARCH	1.87125e-12	391.842	-7.35631	-4.4406	protein archease-like
LOC128211478	MRC1	1.89809e-12	10.887	-7.35424	-6.02583	C-type mannose receptor 2-like
LOC128244325	TRI45	1.90903e-12	21.2452	-7.35342	-5.49369	uncharacterized LOC128244325
LOC128242433	NA	2.04603e-12	15.6659	-7.34402	-5.88242	uncharacterized LOC128242433
LOC128243612	MACF1	2.07929e-12	33.8432	-7.34182	-1.74147	uncharacterized LOC128243612
LOC128231711	DCAF7	2.08983e-12	3890.51	-7.34106	-0.794436	DDB1- and CUL4-associated factor 7
LOC128240665	NA	2.09873e-12	12.641	-7.34045	-7.35902	uncharacterized LOC128240665
LOC128245028	SPG7	2.12133e-12	2588.03	-7.33892	-1.29794	paraplegin-like
LOC128212198	NA	2.14177e-12	27.2045	-7.3376	-5.16753	uncharacterized LOC128212198
LOC128210287	NA	2.16264e-12	8.99353	-7.33621	-5.74428	uncharacterized LOC128210287
LOC128232456	STK36	2.17946e-12	1222.56	-7.33513	-1.47119	serine/threonine-protein kinase 36-like
LOC128232266	CNDP2	2.19357e-12	44314	-7.33422	-3.40403	cytosolic non-specific dipeptidase-like
LOC128227613	ACSF2	2.19387e-12	2959.81	-7.33416	-2.06729	medium-chain acyl-CoA ligase ACSF2%2C mitochondrial-like
LOC128218787	TCAB1	2.27919e-12	814.912	-7.32878	-1.02388	telomerase Cajal body protein 1-like
LOC128236263	FCGBP	2.30251e-12	541.768	-7.32733	-1.25527	uncharacterized LOC128236263
LOC128233390	YETS2	2.30916e-12	767.374	-7.32685	-1.19345	YEATS domain-containing protein 2-like
LOC128204958	ZMYM1	2.30916e-12	11.4419	-7.32688	-7.21382	zinc finger MYM-type protein 1-like
LOC128227468	NA	2.34103e-12	21.4826	-7.32493	-5.47216	early endosome antigen 1-like
LOC128212477	NWD2	2.34902e-12	683.717	-7.32442	-2.59654	uncharacterized LOC128212477
LOC128244208	CADN	2.3687e-12	92.4592	-7.32322	-6.73759	SCO-spondin-like
LOC128228767	NA	2.36933e-12	1186.77	-7.32314	-1.87427	neurogenic protein mastermind-like
LOC128244041	NA	2.41768e-12	300.911	-7.32038	-6.63596	uncharacterized LOC128244041
LOC128222763	NA	2.45163e-12	6.1442	-7.31838	-6.31865	uncharacterized LOC128222763
LOC128205551	NA	2.47753e-12	56.2677	-7.31693	-3.62429	uncharacterized LOC128205551
LOC128230892	CHST1	2.49526e-12	7.23843	-7.31588	-6.18067	carbohydrate sulfotransferase 1-like
LOC128205555	NA	2.51407e-12	25.5253	-7.31478	-4.46821	uncharacterized LOC128205555
LOC128234782	NA	2.57776e-12	1064.69	-7.31138	-1.14016	RNA-binding protein 33-like
LOC128227945	LAM0	2.63383e-12	3704.24	-7.3084	-1.45768	lamin-B1-like
LOC128216996	NA	2.63692e-12	8.81596	-7.3082	-6.83692	tropomyosin-like
LOC128210474	NA	2.74422e-12	29.2982	-7.30275	-6.24739	acanthoscurrin-2-like
LOC128214467	ELOV4	2.74435e-12	32.608	-7.3027	-3.85664	elongation of very long chain fatty acids protein 4-like
LOC128219122	DNER	2.76425e-12	15.2101	-7.30163	-6.15212	delta-like protein D
LOC128230970	SVH2	2.81908e-12	30.5401	-7.29878	-5.15035	uncharacterized LOC128230970
LOC128202697	ELYS	2.86772e-12	5178.98	-7.29634	-1.89357	protein ELYS-like
LOC128231549	ANM1	2.86999e-12	17215.2	-7.29615	-2.24334	protein arginine N-methyltransferase 1-like
LOC128205523	RDHE2	2.90973e-12	194.147	-7.29417	-1.74278	epidermal retinol dehydrogenase 2-like
LOC128213277	ACES	2.91594e-12	1723.7	-7.29384	-9.05401	carboxylesterase 1C-like
LOC128224801	NA	2.92117e-12	413.536	-7.29355	-7.62337	uncharacterized LOC128224801
LOC128217520	ANM6	2.94406e-12	64.9803	-7.29237	-3.26398	protein arginine N-methyltransferase 6-like
LOC128207560	SC5A6	2.95516e-12	544.972	-7.29173	-5.68032	sodium-coupled monocarboxylate transporter 1-like
LOC128231313	MORC2	2.96559e-12	4199.96	-7.29121	-1.27567	ATPase MORC2-like
LOC128245583	MIIP	2.98439e-12	334.343	-7.29032	-1.62022	uncharacterized LOC128245583
LOC128234832	MT12B	2.98707e-12	328.54	-7.29015	-2.16554	monocarboxylate transporter 13-like
LOC128213956	NA	3.04925e-12	6.17976	-7.28728	-6.32547	uncharacterized LOC128213956
LOC128246939	CHD5	3.11643e-12	3642.38	-7.28414	-1.68296	chromodomain-helicase-DNA-binding protein Mi-2 homolog
LOC128227056	RBM26	3.17426e-12	3473.4	-7.28144	-1.47508	RNA-binding protein 26-like
LOC128244696	NA	3.18666e-12	381.515	-7.28087	-7.14083	uncharacterized LOC128244696
LOC128242061	DRGX	3.21519e-12	14.4784	-7.27958	-7.1854	homeobox protein ceh-37-like
LOC128222831	NA	3.25524e-12	61.6991	-7.27787	-5.00271	uncharacterized LOC128222831
LOC128233081	NA	3.38321e-12	10.2276	-7.27249	-7.05188	uncharacterized LOC128233081
LOC128209692	TPC2	3.39402e-12	145.303	-7.27201	-5.6466	two pore channel protein 2-like
LOC128207282	TAF1A	3.47198e-12	499.294	-7.2689	-2.13129	TATA box-binding protein-associated factor RNA polymerase I subunit A-like
LOC128217281	COQ2	3.49614e-12	1991.77	-7.26787	-2.16978	4-hydroxybenzoate polyprenyltransferase%2C mitochondrial-like
LOC128225793	LR74B	3.55346e-12	47.9691	-7.26559	-6.50029	leucine-rich repeat-containing protein 74B-like
LOC128215754	NA	3.60388e-12	15.168	-7.26354	-5.78834	uncharacterized LOC128215754
LOC128223238	ING4	3.63603e-12	13.6887	-7.26227	-5.68296	uncharacterized LOC128223238
LOC128232076	GSTT1	3.76649e-12	607.596	-7.25737	-1.21872	glutathione S-transferase theta-1-like
LOC128238716	CCND2	3.76696e-12	14246.2	-7.25731	-2.85268	G1/S-specific cyclin-D2-like
LOC128235141	NA	3.87062e-12	10.4309	-7.25347	-5.96834	uncharacterized LOC128235141
LOC128225579	GLRX1	3.88031e-12	33.8825	-7.25308	-5.86771	uncharacterized LOC128225579
LOC128227970	NA	3.92113e-12	295.436	-7.25158	-7.4251	uncharacterized LOC128227970
LOC128232227	GLTP	4.00604e-12	4065.13	-7.24855	-2.16651	pleckstrin homology domain-containing family A member 8-like
LOC128229693	MOT5	4.01868e-12	312.839	-7.24808	-5.99974	monocarboxylate transporter 13-like
LOC128242851	NA	4.03722e-12	12.184	-7.24737	-5.82499	uncharacterized LOC128242851
LOC128227022	HRC23	4.07558e-12	342.911	-7.24605	-3.94544	uncharacterized LOC128227022
LOC128221424	ZN888	4.14978e-12	5.5477	-7.24356	-6.16671	zinc finger protein 888-like
LOC128233481	DHX8	4.28767e-12	2692.99	-7.23899	-1.10852	ATP-dependent RNA helicase DHX8-like
LOC128229174	MOT9	4.41607e-12	40.0155	-7.23491	-9.02042	monocarboxylate transporter 7-like
LOC128243153	SSF1	4.4216e-12	2883.31	-7.23469	-1.63705	suppressor of SWI4 1 homolog
LOC128216598	RELN	4.42438e-12	771.045	-7.23456	-3.0389	reelin-like
LOC128219190	CCD33	4.46696e-12	412.632	-7.23313	-3.7567	coiled-coil domain-containing protein 33-like
LOC128212210	GPR83	4.64729e-12	10.1496	-7.22763	-7.04235	G-protein coupled receptor 83-like
LOC128204927	P52K	4.6545e-12	13.5039	-7.22738	-6.33895	zinc finger MYM-type protein 1-like
LOC128216997	GSTA	4.7431e-12	5417.58	-7.22473	-3.60371	glutathione S-transferase A-like
LOC128241474	CCZ1	4.79686e-12	985.411	-7.22315	-0.79755	vacuolar fusion protein CCZ1 homolog
LOC128208760	CFA70	4.8145e-12	224.905	-7.22257	-2.0512	cilia- and flagella-associated protein 70-like
LOC128212411	ADSSP	4.84319e-12	1074.35	-7.22172	-1.00149	UPF0687 protein C20orf27 homolog
LOC128208172	TID	4.86215e-12	3201.71	-7.22114	-0.983259	dnaJ homolog subfamily C member 30%2C mitochondrial-like
LOC128226832	CC134	5.00147e-12	670.792	-7.21709	-2.88922	coiled-coil domain-containing protein 134-like
LOC128203596	NOP2	5.04631e-12	12077.4	-7.21574	-1.65567	uncharacterized LOC128203596
LOC128236084	PIP	5.07082e-12	293.814	-7.21504	-3.04744	probable proline iminopeptidase
LOC128209793	NA	5.08445e-12	8.54333	-7.21463	-6.04449	uncharacterized LOC128209793
LOC128227993	LRC61	5.10344e-12	169.341	-7.21408	-3.1414	leucine-rich repeat-containing protein 61-like
LOC128210500	NA	5.12364e-12	10.0762	-7.2135	-6.65761	uncharacterized LOC128210500
LOC128220230	NA	5.19838e-12	1775.26	-7.2114	-1.79624	uncharacterized LOC128220230
LOC128204848	NA	5.29138e-12	35.4703	-7.20873	-3.1449	uncharacterized LOC128204848
LOC128222143	ZN235	5.35824e-12	668.595	-7.20694	-1.53758	zinc finger protein 235-like
LOC128246819	NA	5.37149e-12	129.163	-7.20656	-3.25497	uncharacterized LOC128246819
LOC128208322	PEG3	5.41168e-12	8.44991	-7.2055	-6.4045	uncharacterized LOC128208322
LOC128229629	CPSF3	5.58197e-12	3484.13	-7.20107	-1.46317	cleavage and polyadenylation specificity factor subunit 3-like
LOC128238235	BIRC7	5.58197e-12	733.06	-7.20106	-4.32799	baculoviral IAP repeat-containing protein 8-like
LOC128231927	EIF3M	5.62353e-12	9613.24	-7.19992	-1.60653	eukaryotic translation initiation factor 3 subunit M-like
LOC128245127	MOT12	5.63948e-12	490.16	-7.19949	-2.25045	monocarboxylate transporter 12-like
LOC128206410	FOXK1	5.74838e-12	4138.99	-7.19671	-1.05472	forkhead box protein K2-like
LOC128212557	TEFF2	5.75352e-12	13.6715	-7.19655	-6.00568	tomoregulin-2-like
LOC128226229	RGS3	5.78151e-12	44.7653	-7.19585	-5.71181	uncharacterized LOC128226229
LOC128229891	NA	5.91443e-12	82.7502	-7.19249	-5.98272	location of vulva defective 1-like
LOC128246167	NA	5.91443e-12	48.2207	-7.19251	-4.04429	uncharacterized LOC128246167
LOC128229721	MCCA	5.91919e-12	2058.96	-7.1923	-1.60035	methylcrotonoyl-CoA carboxylase subunit alpha%2C mitochondrial-like
LOC128234120	PTPRT	5.97736e-12	14.2904	-7.19087	-6.43001	receptor-type tyrosine-protein phosphatase alpha-like
LOC128212292	NA	6.0159e-12	335.625	-7.18995	-2.91551	C-type lectin lectoxin-Phi1-like
LOC128222828	NA	6.09673e-12	14.644	-7.18805	-6.46917	uncharacterized LOC128222828
LOC128219904	STY13	6.23448e-12	34.4478	-7.18495	-6.21182	uncharacterized LOC128219904
LOC128206497	NLGNY	6.23994e-12	490.696	-7.18479	-2.91015	acetylcholinesterase-like
LOC128235632	NA	6.2549e-12	39.3651	-7.18442	-4.61132	uncharacterized LOC128235632
LOC128203363	IF4G1	6.31438e-12	39.5158	-7.18296	-5.38479	eukaryotic translation initiation factor 4 gamma 1-like
LOC128206390	TM205	6.31913e-12	61.9446	-7.18281	-4.04969	transmembrane protein 205-like
LOC128240868	ODAD4	6.35703e-12	115.036	-7.18195	-2.46449	outer dynein arm-docking complex subunit 4-like
LOC128237510	5NTD	6.37749e-12	8.39424	-7.18147	-6.00631	snake venom 5'-nucleotidase-like
LOC128217655	NA	6.47049e-12	12.9945	-7.17941	-6.2908	serine/threonine-protein kinase PRP4 homolog
LOC128242303	NA	6.50252e-12	15.5718	-7.17869	-3.30666	uncharacterized LOC128242303
LOC128210724	K0754	6.5241e-12	12.0297	-7.17819	-6.17142	mucin-5AC-like
LOC128246825	DFFA	6.64584e-12	2437.94	-7.17562	-1.67241	DNA fragmentation factor subunit alpha-like
LOC128235467	HMCN1	6.80181e-12	28.0953	-7.17236	-7.41605	uncharacterized LOC128235467
LOC128219516	MFSD1	6.85339e-12	613.745	-7.17129	-2.18164	uncharacterized LOC128219516
LOC128242846	HYDIN	6.94484e-12	1669.59	-7.16935	-4.86659	hydrocephalus-inducing protein homolog
LOC128234649	HXD3	6.99452e-12	586.74	-7.16829	-7.71269	homeobox protein HOX3-like
LOC128208528	NA	7.01743e-12	28.5789	-7.1678	-3.92325	uncharacterized LOC128208528
LOC128222043	NA	7.1466e-12	370.585	-7.16521	-6.7329	uncharacterized LOC128222043
LOC128237154	LANC3	7.19082e-12	272.848	-7.16433	-1.71813	lanC-like protein 3
LOC128221993	NA	7.44057e-12	9.42577	-7.15944	-6.18941	uncharacterized LOC128221993
LOC128225113	NPRL2	7.44171e-12	402.118	-7.15937	-1.24015	GATOR complex protein NPRL2-like
LOC128209361	NA	7.50073e-12	15.565	-7.15825	-3.77551	uncharacterized LOC128209361
LOC128217128	NA	7.92204e-12	30.7316	-7.15054	-3.5441	uncharacterized LOC128217128
LOC128238404	NA	7.93365e-12	7.47712	-7.1503	-6.2228	uncharacterized LOC128238404
LOC128213167	NA	7.95573e-12	14.7319	-7.14987	-6.84374	uncharacterized LOC128213167
LOC128235207	LIN41	8.00825e-12	50.2	-7.14893	-4.0327	E3 ubiquitin-protein ligase TRIM71-like
LOC128204718	XRCC5	8.25462e-12	3372.98	-7.1446	-1.78214	X-ray repair cross-complementing protein 5-like
LOC128216249	WDY	8.27569e-12	8.63318	-7.14416	-6.05968	WD repeat-containing protein on Y chromosome-like
LOC128215188	SPO11	8.27781e-12	14.4776	-7.14408	-4.90107	meiotic recombination protein SPO11-like
LOC128224946	NA	8.30348e-12	2518.96	-7.14362	-3.63155	5.8S ribosomal RNA
LOC128234286	U5S1	8.30876e-12	6745.46	-7.14349	-1.71922	116 kDa U5 small nuclear ribonucleoprotein component-like
LOC128239944	SNX24	8.43627e-12	387.586	-7.14135	-1.48059	sorting nexin-24-like
LOC128223671	ADT2	8.81414e-12	45.9742	-7.13499	-3.59577	uncharacterized LOC128223671
LOC128231126	YSM6	8.92656e-12	12.2232	-7.13317	-6.19463	uncharacterized LOC128231126
LOC128226804	FCGBP	9.03594e-12	249.353	-7.13141	-6.58675	uncharacterized LOC128226804
LOC128244795	SAHHA	9.46895e-12	18629.1	-7.12479	-1.32735	adenosylhomocysteinase A-like
LOC128202790	NA	9.55347e-12	12.6709	-7.12353	-5.05965	uncharacterized LOC128202790
LOC128226336	ACHA7	9.59692e-12	5.16656	-7.12282	-6.06692	neuronal acetylcholine receptor subunit alpha-10-like
LOC128243872	N6MT1	9.73666e-12	225.165	-7.12074	-2.31403	methyltransferase N6AMT1-like
LOC128222964	NA	9.90223e-12	12.7379	-7.11838	-5.54209	uncharacterized LOC128222964
LOC128228290	NA	9.9372e-12	60.1647	-7.11785	-6.06167	synaptonemal complex protein 1-like
LOC128210309	MMS19	9.96943e-12	1244.06	-7.11732	-1.84215	MMS19 nucleotide excision repair protein homolog
LOC128220675	NA	1.00402e-11	97.1389	-7.11626	-5.28097	uncharacterized LOC128220675
LOC128222962	PRP31	1.00945e-11	1716.76	-7.11543	-0.751679	U4/U6 small nuclear ribonucleoprotein Prp31-like
LOC128228428	ABL	1.02636e-11	1132.34	-7.11301	-4.26406	tyrosine-protein kinase JAK2-like
LOC128238670	RT09	1.03096e-11	1834.05	-7.11236	-2.04745	28S ribosomal protein S9%2C mitochondrial-like
LOC128231990	NRP	1.03109e-11	785.519	-7.1123	-6.79169	asparagine-rich protein-like
LOC128242848	NA	1.03366e-11	9.88661	-7.11191	-5.88445	uncharacterized LOC128242848
LOC128244419	NA	1.03901e-11	8.82761	-7.11116	-6.84205	uncharacterized LOC128244419
LOC128242664	NA	1.07167e-11	682.735	-7.10672	-3.01473	epithelial splicing regulatory protein 1-like
LOC128209644	CC175	1.09137e-11	287.667	-7.10408	-2.02957	coiled-coil domain-containing protein 175-like
LOC128227057	NTCP7	1.11815e-11	777.314	-7.1006	-1.41012	sodium/bile acid cotransporter 7-like
LOC128219005	NA	1.12264e-11	239.942	-7.09997	-6.52809	uncharacterized LOC128219005
LOC128243515	ACT1	1.1383e-11	5.19363	-7.09801	-6.07324	actin-5-like
LOC128218925	ZBBX	1.14642e-11	796.295	-7.09694	-2.47759	uncharacterized LOC128218925
LOC128245102	NA	1.15678e-11	843.99	-7.09566	-3.43797	uncharacterized LOC128245102
LOC128239822	GVIN1	1.16138e-11	73.7609	-7.09507	-6.3526	interferon-induced very large GTPase 1-like
LOC128224310	CD033	1.19159e-11	602.028	-7.09147	-2.01963	UPF0462 protein C4orf33 homolog
LOC128224118	NA	1.20877e-11	28.8735	-7.08945	-4.12847	uncharacterized LOC128224118
LOC128218527	AGRG4	1.2477e-11	289.233	-7.0849	-6.94834	uncharacterized LOC128218527
LOC128235336	MNX1	1.25294e-11	23.8858	-7.08427	-7.54527	homeobox protein Hox-D4-like
LOC128212967	LOXH1	1.2565e-11	329.38	-7.0838	-2.6135	lipoxygenase homology domain-containing protein 1-like
LOC128228172	NA	1.26412e-11	1332.79	-7.08292	-1.69718	uncharacterized LOC128228172
LOC128203568	SENP	1.31869e-11	1111.78	-7.07698	-5.78445	sentrin-specific protease-like
LOC128240807	NA	1.37691e-11	10.8044	-7.0709	-5.65249	uncharacterized LOC128240807
LOC128223938	DDX31	1.42298e-11	1260.09	-7.06625	-1.84769	probable ATP-dependent RNA helicase DDX31
LOC128218857	SPEB	1.4511e-11	359.714	-7.06345	-2.73466	guanidinobutyrase-like
LOC128227972	NA	1.51154e-11	22.5859	-7.05757	-5.1972	uncharacterized LOC128227972
LOC128231467	NA	1.53449e-11	1512.56	-7.05544	-6.15663	uncharacterized LOC128231467
LOC128239338	UBX11	1.57551e-11	354.052	-7.05164	-2.18922	UBX domain-containing protein 11-like
LOC128229282	PWP2	1.60574e-11	3156.05	-7.04887	-1.22891	periodic tryptophan protein 2 homolog
LOC128208990	NA	1.66608e-11	1063.58	-7.0437	-5.44589	uncharacterized LOC128208990
LOC128233970	SUSD2	1.66838e-11	104.986	-7.04346	-5.71049	complement factor B-like protease
LOC128239040	NA	1.68641e-11	396.725	-7.04188	-1.8424	uncharacterized LOC128239040
LOC128219255	ACHA5	1.6889e-11	5.40115	-7.04164	-6.13212	acetylcholine receptor subunit alpha-1-A-like
LOC128223777	DOPP1	1.70164e-11	623.416	-7.04055	-1.35724	dolichyldiphosphatase 1-like
LOC128207250	GDPP1	1.71501e-11	490.589	-7.03942	-2.54301	GDP-D-glucose phosphorylase 1-like
LOC128239296	NA	1.72946e-11	35.6498	-7.0382	-3.49018	uncharacterized LOC128239296
LOC128225842	PTPRE	1.74438e-11	7.79546	-7.03692	-5.90195	receptor-type tyrosine-protein phosphatase epsilon-like
LOC128233164	NA	1.75235e-11	15.6497	-7.03621	-4.68703	U1 spliceosomal RNA
LOC128243718	LGRD	1.77818e-11	17.982	-7.03408	-6.40143	linear gramicidin synthase subunit D-like
LOC128246366	ZMYM1	1.79509e-11	23.5259	-7.03268	-5.32624	zinc finger MYM-type protein 1-like
LOC128229072	NA	1.81304e-11	208.42	-7.03121	-5.39057	uncharacterized LOC128229072
LOC128229855	NA	1.82214e-11	10.9513	-7.03043	-6.41384	uncharacterized LOC128229855
LOC128209267	CSMD3	1.84739e-11	11412.7	-7.02843	-4.97875	CUB and sushi domain-containing protein 1-like
LOC128237107	PGCA	1.93013e-11	4.88669	-7.0221	-5.98421	snaclec coagulation factor IX/factor X-binding protein subunit A-like
LOC128220609	DHDH	1.93765e-11	500.508	-7.02148	-2.6991	trans-1%2C2-dihydrobenzene-1%2C2-diol dehydrogenase-like
LOC128210224	NOP14	1.94524e-11	1403.58	-7.02085	-1.45808	nucleolar protein 14-like
LOC128237798	DMBT1	1.94707e-11	6.56929	-7.02067	-6.41512	deleted in malignant brain tumors 1 protein-like
LOC128218808	RBMX	1.94913e-11	5980.89	-7.02048	-1.02657	RNA-binding motif protein%2C X chromosome-like
LOC128213202	PGES2	1.95046e-11	902.192	-7.02035	-2.25934	prostaglandin E synthase 2-like
LOC128228922	NA	2.04426e-11	524.653	-7.01366	-2.11002	uncharacterized LOC128228922
LOC128211161	NA	2.06422e-11	197.51	-7.01225	-2.42503	uncharacterized LOC128211161
LOC128235921	NA	2.08665e-11	3205.29	-7.01066	-6.94136	uncharacterized LOC128235921
LOC128216852	NA	2.17957e-11	18.087	-7.00453	-5.24888	uncharacterized LOC128216852
[truncated: 6,219 more rows]

## Sheet: SuppT4 - BTN_vs_heme_gene_dn 
gene	uniprot	padj	baseMean	stat	log2FoldChange	description
LOC128217773	TUSC2	2.78464e-147	874.629	26.2398	3.80458	tumor suppressor candidate 2-like
LOC128232857	RASF8	1.20006e-120	819.012	23.7246	2.72796	uncharacterized LOC128232857
LOC128243288	PDES1	2.21052e-105	2573.57	22.1536	4.55007	plasmanylethanolamine desaturase-like
LOC128212534	PKHA1	2.95803e-97	4386.25	21.2822	2.67205	pleckstrin homology domain-containing family A member 1-like
LOC128217284	NISCH	9.42126e-90	1318.49	20.4387	2.8968	nischarin-like
LOC128235334	CARME	6.51158e-86	525.098	20.0005	5.78547	carnosine N-methyltransferase-like
LOC128219778	ECT2	1.2011e-84	2423.89	19.8507	2.0395	protein ECT2-like
LOC128239784	NA	1.37914e-82	17724	19.6073	5.3203	uncharacterized LOC128239784
LOC128227984	UBIQ1	3.48724e-81	49233.8	19.4372	5.22285	polyubiquitin-H
LOC128240734	ACVR1	5.73979e-78	757.673	19.0472	2.56217	activin receptor type-1-like
LOC128203576	YH2M	2.78428e-76	979.731	18.84	5.23771	probable cation-transporting ATPase W08D2.5
LOC128238720	TMTC3	4.78725e-76	359.432	18.81	4.49701	protein O-mannosyl-transferase TMTC3-like
LOC128205650	RDM1	7.91837e-76	406.744	18.7819	5.63708	RAD52 motif-containing protein 1-like
LOC128227724	FHDC1	1.05583e-75	16300	18.7653	3.60603	inverted formin-2-like
LOC128208805	LLR1	5.5566e-73	3421.78	18.4255	3.68302	leucine-rich repeat protein 1-like
LOC128242807	ARD17	1.24952e-70	6069.08	18.1242	2.95253	arrestin domain-containing protein 17-like
LOC128227340	UB2Q1	3.27706e-70	5467.39	18.07	1.84918	ubiquitin-conjugating enzyme E2 Q2-like
LOC128245641	EFHD2	2.75826e-69	11666.7	17.9499	3.20786	EF-hand domain-containing protein D2-like
LOC128223326	NA	5.15809e-68	3121.08	17.7834	4.29166	WAS/WASL-interacting protein family member 2-like
LOC128217702	BAP31	1.36099e-67	2441.72	17.7279	4.35375	B-cell receptor-associated protein 31-like
LOC128217114	BICD1	3.12431e-67	4054.82	17.6781	3.88167	protein bicaudal D-like
LOC128241733	NA	3.24207e-65	2168.71	17.4107	5.6946	uncharacterized LOC128241733
LOC128240775	MRP1	1.43817e-64	395.897	17.3234	5.52894	multidrug resistance-associated protein 1-like
LOC128226541	CIPKP	5.78837e-64	9498.19	17.2396	3.01754	uncharacterized LOC128226541
LOC128218962	NA	5.78837e-64	5508.5	17.2401	4.208	uncharacterized LOC128218962
LOC128218512	ZIM3	1.25649e-63	509.863	17.1931	2.58101	uncharacterized LOC128218512
LOC128236872	BIR7B	3.9976e-61	3720.2	16.8487	4.56606	baculoviral IAP repeat-containing protein 7-A-like
LOC128202873	NA	5.69426e-61	4663.6	16.8263	4.61904	uncharacterized LOC128202873
LOC128231556	UBS3B	5.76551e-61	6790.06	16.8249	2.973	protein UBASH3A homolog
LOC128207205	NA	6.7058e-60	9504.93	16.6747	4.04516	uncharacterized LOC128207205
LOC128213072	NA	5.23e-59	19406.8	16.5483	6.64226	uncharacterized LOC128213072
LOC128246323	S26A2	7.95086e-59	794.485	16.5218	3.77	sulfate transporter-like
LOC128232291	FNDC1	3.22728e-58	3305.36	16.4334	5.10187	uncharacterized LOC128232291
LOC128242823	DCA11	7.58733e-58	2454.19	16.3791	2.72389	DDB1- and CUL4-associated factor 11-like
LOC128240796	RB27A	1.19047e-57	349.543	16.3506	5.4583	ras-related protein Rab-27A-like
LOC128214373	ANR44	1.31992e-57	736.994	16.3437	2.56548	poly [ADP-ribose] polymerase tankyrase-2-like
LOC128246874	ARHGQ	3.33572e-57	15560.6	16.2865	5.16455	rho guanine nucleotide exchange factor 5-like
LOC128208898	TM260	8.00669e-57	392.231	16.2323	2.27849	transmembrane protein 260-like
LOC128246596	PAX2	2.05633e-54	2385.42	15.8802	1.93798	uncharacterized LOC128246596
LOC128242569	HEXB	4.60851e-54	797.306	15.8266	4.17257	uncharacterized LOC128242569
LOC128246884	NA	5.7161e-54	619.235	15.8116	3.95594	uncharacterized LOC128246884
LOC128233517	STA5B	2.62109e-53	15631.7	15.714	2.98331	signal transducer and activator of transcription 5B-like
LOC128204202	ASAP1	5.45786e-51	1760.9	15.364	2.9873	arfGAP with SH3 domain%2C ANK repeat and PH domain-containing protein-like
LOC128240915	CRA1B	9.42614e-51	22763	15.3269	5.17798	collagen alpha-1(I) chain-like
LOC128240133	NA	2.26766e-50	176.092	15.2674	5.58725	uncharacterized LOC128240133
LOC128208976	NA	2.82615e-50	681.166	15.2522	2.29222	uncharacterized LOC128208976
LOC128231327	CD82	4.02259e-50	8800.43	15.2288	3.98418	CD82 antigen-like
LOC128218899	MRP4	2.08573e-49	2470.54	15.1181	4.04262	ATP-binding cassette sub-family C member 4-like
LOC128234870	VPS16	2.21414e-49	4439.61	15.1138	2.00828	vacuolar protein sorting-associated protein 16 homolog
LOC128245130	NA	2.74562e-49	4222.96	15.0992	4.74913	sortilin-related receptor-like
LOC128229620	PP1A	8.72265e-49	4563.48	15.0206	3.0859	serine/threonine-protein phosphatase alpha-2 isoform
LOC128223123	CFAB	8.82806e-49	11557.9	15.0195	5.76508	complement factor B-like
LOC128231783	NA	8.83327e-49	5053.9	15.0191	3.27116	uncharacterized LOC128231783
LOC128236569	DIRC2	4.71136e-47	421.317	14.7446	6.23034	solute carrier family 49 member 4 homolog
LOC128224452	COAA1	9.3569e-47	1018.81	14.6969	4.98474	complement C1q-like protein 4
LOC128237455	CATL1	1.01878e-46	16088	14.6909	8.52722	procathepsin L-like
LOC128204541	NA	1.11727e-46	2310.04	14.6843	3.40393	uncharacterized LOC128204541
LOC128209461	ARF	2.27888e-46	837.133	14.6353	5.28601	uncharacterized LOC128209461
LOC128223720	HS12B	4.50231e-46	219.727	14.588	4.48718	heat shock 70 kDa protein 12B-like
LOC128216750	NA	1.03266e-45	15564.2	14.5306	1.44837	serine/threonine-protein kinase PAK 3-like
LOC128229913	DYL1	1.37935e-45	767.342	14.5101	5.85156	dynein light chain 1%2C cytoplasmic-like
LOC128228354	HS12A	2.21493e-45	364.122	14.4764	5.1048	heat shock 70 kDa protein 12A-like
LOC128206985	RAC1	2.25502e-45	25567.9	14.4749	2.52192	ras-related C3 botulinum toxin substrate 1-like
LOC128238277	AIF1	5.44604e-45	25351.6	14.4127	3.10469	retinitis pigmentosa 1-like 1 protein
LOC128207291	CDC42	9.85487e-45	674.678	14.3708	6.23885	cdc42 homolog
LOC128224192	NA	2.08464e-44	308.451	14.3179	4.64888	uncharacterized LOC128224192
LOC128234201	MYD88	2.70978e-44	2553.51	14.2991	2.00997	myeloid differentiation primary response protein MyD88-like
LOC128208794	ACTN	3.67463e-44	94487.5	14.2773	2.62507	alpha-actinin-like
LOC128240903	MFHA1	4.72506e-44	1339.22	14.2581	2.02336	malignant fibrous histiocytoma-amplified sequence 1 homolog
LOC128229081	HPRT	6.59153e-44	1870.22	14.2345	3.51858	hypoxanthine-guanine phosphoribosyltransferase-like
LOC128211284	PAR14	6.59153e-44	2404.92	14.2343	4.62768	protein mono-ADP-ribosyltransferase PARP14-like
LOC128214410	NA	7.81768e-44	242.226	14.2215	5.26631	uncharacterized LOC128214410
LOC128220306	NA	8.02641e-44	8042.22	14.2194	4.862	uncharacterized LOC128220306
LOC128227697	MYORG	1.11811e-43	530.434	14.1959	3.92543	myogenesis-regulating glycosidase-like
LOC128219054	SPR	1.34667e-43	927.234	14.1826	8.24893	sex peptide receptor-like
LOC128232082	PPIP1	2.23797e-43	1820.21	14.1461	5.61507	proline-serine-threonine phosphatase-interacting protein 1-like
LOC128215585	SKAP2	2.43387e-43	5736.17	14.1394	3.10399	src kinase-associated phosphoprotein 2-like
LOC128212683	TPPP	2.75844e-43	3397.24	14.1304	4.62123	tubulin polymerization-promoting protein family member 3-like
LOC128218780	YOBN	9.62833e-43	1533.03	14.0402	6.97822	L-amino-acid oxidase-like
LOC128217709	DCPS	1.45358e-42	645.181	14.0095	2.03012	m7GpppX diphosphatase-like
LOC128220634	YOBN	1.48626e-42	2655.39	14.0076	7.17946	L-amino-acid oxidase-like
LOC128221926	NA	3.06381e-42	1013.76	13.9546	4.92707	uncharacterized LOC128221926
LOC128227668	NA	3.12409e-42	458.514	13.953	6.64472	uncharacterized LOC128227668
LOC128229325	NA	3.59826e-42	248.294	13.9427	4.92908	uncharacterized LOC128229325
LOC128222493	MET24	6.19285e-42	547.898	13.9027	3.32249	uncharacterized LOC128222493
LOC128209728	AP5M1	1.21023e-41	2499.01	13.8537	3.00572	AP-5 complex subunit mu-1-like
LOC128227443	NA	1.44523e-41	398.083	13.8407	5.53881	myosin-2 heavy chain-like
LOC128241426	IMT3	1.77924e-41	5068.82	13.8255	2.50891	uncharacterized LOC128241426
LOC128211600	MET	2.37861e-41	2167.89	13.8043	6.09203	hepatocyte growth factor receptor-like
LOC128227979	CALX	2.61301e-41	3675.27	13.7971	3.61508	calnexin-like
LOC128206074	NA	3.9578e-41	1694.02	13.7657	8.55411	receptor-type tyrosine-protein phosphatase kappa-like
LOC128202929	PSB6	4.13156e-41	716.632	13.7624	6.18052	proteasome subunit beta type-6-like
LOC128234040	PK3CD	4.99968e-41	14143.2	13.7481	2.50688	phosphatidylinositol 4%2C5-bisphosphate 3-kinase catalytic subunit delta isoform-like
LOC128236946	AGRG6	6.99409e-41	1432.07	13.7231	5.42503	adhesion G-protein coupled receptor G6-like
LOC128207719	SNP25	7.42847e-41	4225.87	13.7183	1.69416	synaptosomal-associated protein 25-like
LOC128209433	CP2J6	9.31253e-41	663.477	13.7013	5.56989	cytochrome P450 2J6-like
LOC128209069	CPT1A	1.11496e-40	1992.81	13.6879	2.96678	carnitine O-palmitoyltransferase 1%2C liver isoform-like
LOC128224232	NA	1.35575e-40	6055.88	13.6728	7.39464	keratin-associated protein 10-10-like
LOC128227088	HS12A	1.42697e-40	1986.79	13.6688	5.69922	heat shock 70 kDa protein 12A-like
LOC128231691	RCN11	1.63965e-40	341.532	13.6585	4.90347	uncharacterized LOC128231691
LOC128217062	TRI33	1.78189e-40	1699.17	13.6522	4.24839	zinc-binding protein A33-like
LOC128217338	MCLN1	3.01625e-40	6670.55	13.6131	4.46845	mucolipin-1-like
LOC128219719	CPNE1	3.03813e-40	1533.75	13.6124	2.99757	uncharacterized LOC128219719
LOC128238636	NA	4.67205e-40	861.949	13.5803	4.93654	uncharacterized LOC128238636
LOC128235257	ARSI	1.21272e-39	2252.77	13.508	4.57016	nucleolar protein dao-5-like
LOC128242243	CARL1	2.47622e-39	6512.26	13.4545	2.47003	capping protein%2C Arp2/3 and myosin-I linker protein 3-like
LOC128238378	COFI	3.05385e-39	72917.1	13.4381	1.9844	uncharacterized LOC128238378
LOC128209132	SNX6	4.24094e-39	4310.6	13.4136	2.18119	sorting nexin-6-like
LOC128211079	BLNK	4.81361e-39	7283.32	13.4038	3.29738	uncharacterized LOC128211079
LOC128210400	YOBN	5.52612e-39	830.666	13.3931	7.39345	putative L-amino-acid oxidase YobN
LOC128237500	RRAS2	6.14841e-39	5993.41	13.385	3.0922	ras-related protein R-Ras2-like
LOC128202655	DVL3	1.71524e-38	3782.61	13.3059	2.1029	segment polarity protein dishevelled homolog DVL-2-like
LOC128210338	TENN	1.89673e-38	38136.4	13.2982	6.95892	fibrinogen-like protein 1
LOC128217531	NA	1.89705e-38	856.287	13.298	3.3446	uncharacterized LOC128217531
LOC128242628	NA	2.66212e-38	1229.37	13.2722	3.65599	protein phosphatase 1 regulatory subunit 16A-like
LOC128208347	PKHG1	3.19959e-38	1283.49	13.2576	3.49995	uncharacterized LOC128208347
LOC128207145	CNGA3	3.22421e-38	2902.93	13.2567	4.78883	cyclic nucleotide-gated cation channel alpha-3-like
LOC128203654	MET24	3.45068e-38	1665.12	13.2514	2.92375	probable methyltransferase-like protein 24
LOC128245569	NA	4.17093e-38	107.556	13.2367	5.7896	uncharacterized LOC128245569
LOC128227154	PTPRA	6.57156e-38	1483.5	13.2022	5.24508	uncharacterized LOC128227154
LOC128207571	C170B	6.92567e-38	771.419	13.1978	3.90636	centrosomal protein of 170 kDa-like
LOC128207423	KGP1	9.90518e-38	5762.81	13.1703	3.18044	cGMP-dependent protein kinase 1-like
LOC128242764	CD63	1.32773e-37	18660.1	13.1475	4.96976	CD63 antigen-like
LOC128223101	RPGF1	1.79885e-37	3702.97	13.124	2.05081	rap guanine nucleotide exchange factor 1-like
LOC128238594	NA	2.04873e-37	137751	13.1137	7.46123	uncharacterized LOC128238594
LOC128221103	C340	3.06586e-37	766.846	13.083	6.61615	cytochrome P450 3A40-like
LOC128216419	NA	3.11197e-37	2179.13	13.0816	3.81379	uncharacterized LOC128216419
LOC128241502	PARP8	5.80487e-37	413.166	13.0325	2.97034	protein mono-ADP-ribosyltransferase PARP6-like
LOC128229686	YDJC	7.9089e-37	1083.99	13.0083	4.48895	carbohydrate deacetylase-like
LOC128228667	14332	9.49016e-37	25139	12.9938	1.39838	14-3-3 protein beta/alpha-1-like
LOC128215789	TLR4	1.10052e-36	688.258	12.9817	7.96165	toll-like receptor 4
LOC128213985	NA	1.19375e-36	27747.6	12.9753	4.11318	neurogenic locus notch homolog protein 1-like
LOC128214583	SCP2	2.73134e-36	147.924	12.9096	3.38475	sterol carrier protein 2-like
LOC128220662	NA	3.49673e-36	202.653	12.8902	5.31092	uncharacterized LOC128220662
LOC128238993	NAL10	3.69179e-36	1664.65	12.8857	5.02234	uncharacterized LOC128238993
LOC128205506	RRAGC	5.45209e-36	3419.21	12.8543	2.19291	ras-related GTP-binding protein C-like
LOC128202753	KAZRN	6.56793e-36	2704.27	12.8394	3.1032	kazrin-like
LOC128242113	MTP	7.6633e-36	1964.98	12.8271	2.23866	microsomal triglyceride transfer protein large subunit-like
LOC128227347	NA	1.15167e-35	195.063	12.7948	5.01281	uncharacterized LOC128227347
LOC128203159	PEPE	1.2544e-35	641.54	12.7878	4.63032	alpha-aspartyl dipeptidase-like
LOC128231739	FABP9	1.39977e-35	14085.9	12.779	5.36189	uncharacterized LOC128231739
LOC128234262	NA	1.68733e-35	1012.08	12.7639	5.48069	mucin-5AC-like
LOC128244863	LRP6	2.64706e-35	3274.19	12.7286	6.02194	vitellogenin receptor-like
LOC128217237	EPG5	3.38773e-35	1657.49	12.7092	2.68869	ectopic P granules protein 5 homolog
LOC128236028	DCST1	3.60374e-35	4521.47	12.704	2.84172	DC-STAMP domain-containing protein 2-like
LOC128236448	NA	5.45682e-35	139.967	12.6703	4.68732	uncharacterized LOC128236448
LOC128213061	NA	5.73477e-35	23634.3	12.6663	4.86134	uncharacterized LOC128213061
LOC128219697	NA	6.43969e-35	1378.65	12.6565	2.11094	uncharacterized LOC128219697
LOC128234283	NA	9.18155e-35	1300.75	12.6283	6.38298	uncharacterized LOC128234283
LOC128238803	NA	1.17146e-34	664.456	12.6083	5.47908	uncharacterized LOC128238803
LOC128205503	EXTL3	1.80715e-34	1027.16	12.5731	1.7346	exostosin-like 3
LOC128228162	SNX2	2.61521e-34	1789.79	12.5431	2.35969	sorting nexin-2-like
LOC128212868	AVT1D	2.82823e-34	963.987	12.5367	7.79131	uncharacterized LOC128212868
LOC128208897	CATK	2.91827e-34	417633	12.5339	4.68649	procathepsin L-like
LOC128242767	IMPA1	3.07369e-34	654.157	12.5296	4.26504	inositol monophosphatase 1-like
LOC128236012	NA	3.45318e-34	2244.73	12.5202	2.02631	uncharacterized LOC128236012
LOC128241772	FGFR3	4.32581e-34	6076.53	12.5018	9.17789	uncharacterized LOC128241772
LOC128217950	SAM9L	6.54362e-34	1774.39	12.4676	2.18772	uncharacterized LOC128217950
LOC128241739	FADS2	7.91144e-34	748.533	12.4522	4.80719	acyl-CoA 6-desaturase-like
LOC128222978	RABEK	8.46463e-34	1660.6	12.4466	1.83124	rab9 effector protein with kelch motifs-like
LOC128206137	NA	1.09053e-33	924.659	12.4252	5.66799	uncharacterized LOC128206137
LOC128238318	SYAP1	1.22598e-33	1067.8	12.4155	2.95134	synapse-associated protein 1-like
LOC128220266	MPU1	1.38186e-33	647.485	12.4056	5.836	mannose-P-dolichol utilization defect 1 protein-like
LOC128213988	F91A1	1.59076e-33	2302.61	12.3939	1.44908	protein FAM91A1-like
LOC128204842	PTPRM	1.7504e-33	1320.16	12.3858	8.54897	receptor-type tyrosine-protein phosphatase alpha-like
LOC128236548	VP13C	3.10658e-33	7832.19	12.3384	3.13575	intermembrane lipid transfer protein VPS13A-like
LOC128228877	GLT13	3.81902e-33	976.189	12.3215	2.88748	polypeptide N-acetylgalactosaminyltransferase 13-like
LOC128244622	NA	3.84148e-33	872.756	12.3209	2.48323	uncharacterized LOC128244622
LOC128238546	ALKB3	3.84238e-33	390.11	12.3207	2.15716	alpha-ketoglutarate-dependent dioxygenase alkB homolog 3-like
LOC128240587	STX17	6.17626e-33	1264.25	12.2816	2.10287	syntaxin-17-like
LOC128219641	YOBN	6.38362e-33	1138.39	12.2788	7.50663	L-amino-acid oxidase-like
LOC128224041	DYN1	8.4022e-33	2117.12	12.2557	1.60823	dynamin-1-like
LOC128227680	SYNG1	8.95392e-33	10812.2	12.2504	3.63998	proline-rich transmembrane protein 1-like
LOC128217046	GRDP1	1.16297e-32	1236.48	12.2289	6.07269	uncharacterized LOC128217046
LOC128236866	PTPRQ	2.17441e-32	15195.8	12.1761	3.31989	phosphatidylinositol phosphatase PTPRQ-like
LOC128242822	DIK1C	2.59148e-32	1090.3	12.1616	2.44187	divergent protein kinase domain 1C-like
LOC128231527	NA	2.6245e-32	560.178	12.1604	5.14444	uncharacterized LOC128231527
LOC128241322	NA	3.49323e-32	4414.34	12.1363	2.14758	uncharacterized LOC128241322
LOC128217173	FGD4	4.73486e-32	4145.33	12.1106	2.92155	FYVE%2C RhoGEF and PH domain-containing protein 4-like
LOC128228688	PAR14	4.78154e-32	3047.18	12.1096	3.09099	uncharacterized LOC128228688
LOC128227987	NA	5.82249e-32	3511.38	12.0926	5.59562	glycine receptor subunit alpha-2-like
LOC128234143	NA	6.52304e-32	2459.39	12.0826	4.75257	uncharacterized LOC128234143
LOC128206092	NA	6.54598e-32	295.58	12.0822	5.24825	uncharacterized LOC128206092
LOC128202938	TIF1A	6.83729e-32	1436.5	12.0784	8.78526	uncharacterized LOC128202938
LOC128214411	NA	7.5403e-32	96.6132	12.0703	6.28145	uncharacterized LOC128214411
LOC128206888	FA20C	8.29386e-32	1539.44	12.0623	4.48863	extracellular serine/threonine protein CG31145-like
LOC128231153	NA	8.56003e-32	2520.58	12.0595	3.68839	uncharacterized LOC128231153
LOC128226685	YZ73	9.48735e-32	1452.85	12.0509	4.71338	uncharacterized LOC128226685
LOC128208887	RACC	1.06767e-31	5770.94	12.0411	2.71051	rho-related protein racC-like
LOC128217661	SAMTR	1.23477e-31	560.048	12.0286	1.92373	S-adenosylmethionine sensor upstream of mTORC1-like
LOC128217622	I17RD	1.44559e-31	2069.31	12.0151	2.2847	interleukin-17 receptor D-like
LOC128206647	NA	1.56445e-31	292.53	12.0083	5.67447	uncharacterized LOC128206647
LOC128234412	NA	1.82615e-31	4332.4	11.9951	2.55171	uncharacterized LOC128234412
LOC128207724	NA	2.00088e-31	4513.77	11.9872	5.63891	cysteine and tyrosine-rich protein 1-like
LOC128231545	HPPD	2.939e-31	2638.63	11.9551	3.41196	4-hydroxyphenylpyruvate dioxygenase-like
LOC128205213	OX1R	4.44838e-31	527.388	11.9197	5.0055	annetocin receptor-like
LOC128218187	NR1D2	6.90606e-31	14382.5	11.8819	3.0324	uncharacterized LOC128218187
LOC128223195	NA	7.06288e-31	424.179	11.8799	6.63393	uncharacterized LOC128223195
LOC128213634	EGT1	1.14124e-30	2985.29	11.8384	7.78198	uncharacterized LOC128213634
LOC128204930	HUNB	1.15572e-30	1709.45	11.8372	3.75219	uncharacterized LOC128204930
LOC128202988	DTX3L	1.16363e-30	274.979	11.8365	7.3838	uncharacterized LOC128202988
LOC128216851	NA	1.36854e-30	5864.15	11.8225	4.55971	uncharacterized LOC128216851
LOC128242063	NEK4	1.52012e-30	699.024	11.8132	5.46419	serine/threonine-protein kinase Nek4-like
LOC128207537	CK068	2.16635e-30	255.813	11.7823	3.00887	UPF0696 protein C11orf68 homolog
LOC128224127	NA	2.18317e-30	244.15	11.7815	5.2209	uncharacterized LOC128224127
LOC128205511	LMIP	2.70042e-30	483.045	11.7626	3.56507	uncharacterized LOC128205511
LOC128224023	PROHY	2.97445e-30	575.555	11.7543	4.50365	L-proline trans-4-hydroxylase-like
LOC128228262	NA	3.54306e-30	1953.33	11.7393	6.21571	uncharacterized LOC128228262
LOC128206530	TLR3	3.6367e-30	1114.82	11.7369	6.35958	toll-like receptor 2
LOC128234502	NICA	5.71318e-30	3403.49	11.6979	1.80455	nicastrin-like
LOC128219032	NA	5.97042e-30	331.989	11.6939	5.61403	short-chain collagen C4-like
LOC128209322	RPB9	8.95869e-30	225.368	11.6582	5.54255	DNA-directed RNA polymerase II subunit RPB9-like
LOC128212977	CBPC6	9.64237e-30	49.8595	11.6517	3.81576	cytosolic carboxypeptidase 6-like
LOC128217358	PLXB3	1.09225e-29	1397.66	11.6408	5.70837	plexin-A1-like
LOC128212013	DBNL	1.90751e-29	3739.25	11.5915	2.42096	drebrin-like protein
LOC128244949	CAD23	2.00423e-29	3829.56	11.5868	3.94305	protocadherin-1-like
LOC128202667	ZN362	2.25421e-29	409.171	11.5766	2.36238	zinc finger and SCAN domain-containing protein 22-like
LOC128240006	NA	2.36184e-29	11723.7	11.5723	9.01008	uncharacterized LOC128240006
LOC128209891	DTX3L	2.83521e-29	204.078	11.5559	4.33717	uncharacterized LOC128209891
LOC128211492	RIGI	2.95043e-29	1039.4	11.5523	4.83583	antiviral innate immune response receptor RIG-I-like
LOC128243189	NA	3.15683e-29	938.027	11.5462	3.68701	uncharacterized LOC128243189
LOC128208975	NA	3.3444e-29	499.747	11.5411	3.32297	uncharacterized LOC128208975
LOC128240569	MCL1	3.53262e-29	7308.37	11.5363	3.21673	bcl-2-related protein A1-like
LOC128206071	NA	3.71047e-29	290.871	11.5317	5.01314	uncharacterized LOC128206071
LOC128246873	NA	4.15951e-29	2179.96	11.5215	1.80123	phospholipid scramblase 2-like
LOC128230807	MYO1D	4.88157e-29	1639.9	11.5075	2.62696	unconventional myosin-Id-like
LOC128243262	NA	5.28539e-29	3775.04	11.5004	4.07882	mucolipin-3-like
LOC128243287	NECA1	5.62594e-29	1370.57	11.4947	2.05987	N-terminal EF-hand calcium-binding protein 1-like
LOC128240077	NA	6.02371e-29	355973	11.4887	4.60918	uncharacterized LOC128240077
LOC128210983	MTR1A	6.31396e-29	483.315	11.4845	7.2404	melatonin receptor type 1B-B-like
LOC128213034	NA	7.25019e-29	542.387	11.4724	7.23451	uncharacterized LOC128213034
LOC128237354	MOT10	8.574e-29	2497.61	11.4575	4.38614	monocarboxylate transporter 10-like
LOC128211696	RIGI	9.50913e-29	71.3441	11.4482	5.25901	antiviral innate immune response receptor RIG-I-like
LOC128213206	NA	1.0962e-28	147.189	11.4357	6.58741	uncharacterized LOC128213206
LOC128236122	CCD34	1.10589e-28	299.197	11.4348	2.83292	coiled-coil domain-containing protein 34-like
LOC128228120	HS12A	1.15717e-28	706.969	11.4304	5.89549	heat shock 70 kDa protein 12A-like
LOC128216844	NA	1.53802e-28	138.94	11.4049	4.32246	uncharacterized LOC128216844
LOC128217762	KLH24	1.75037e-28	1404.37	11.3934	1.38747	kelch-like protein 24
LOC128225220	GCNT3	1.8081e-28	1951.67	11.3903	2.62139	beta-1%2C3-galactosyl-O-glycosyl-glycoprotein beta-1%2C6-N-acetylglucosaminyltransferase-like
LOC128227722	PRTG	1.86542e-28	639.06	11.3875	5.93715	protogenin-like
LOC128224129	NA	1.97929e-28	178.035	11.382	4.27241	uncharacterized LOC128224129
LOC128232206	NA	2.12124e-28	8118.76	11.3755	4.51518	uncharacterized LOC128232206
LOC128222986	SVEP1	2.50458e-28	1055.08	11.3608	6.31174	sushi%2C von Willebrand factor type A%2C EGF and pentraxin domain-containing protein 1-like
LOC128211058	NA	2.57975e-28	2727.2	11.358	1.58035	polypeptide N-acetylgalactosaminyltransferase 13-like
LOC128231697	NA	2.6195e-28	165.453	11.3564	3.59173	uncharacterized LOC128231697
LOC128227501	NA	2.83302e-28	1352.16	11.3494	3.29976	uncharacterized LOC128227501
LOC128217050	SAHH2	3.52789e-28	3777.18	11.3297	1.85905	S-adenosylhomocysteine hydrolase-like protein 1
LOC128228001	NA	4.24666e-28	752.184	11.3133	3.08179	E3 ubiquitin-protein ligase Midline-1-like
LOC128211681	PAR14	4.34316e-28	857.896	11.3112	4.42386	protein mono-ADP-ribosyltransferase PARP14-like
LOC128245871	NA	4.35203e-28	1046.4	11.3109	5.3502	uncharacterized LOC128245871
LOC128227750	MYO3B	5.11187e-28	378.292	11.2965	3.28573	myosin-IIIb-like
LOC128237009	NA	5.58951e-28	2961.15	11.2885	5.12244	uncharacterized LOC128237009
LOC128242690	CML2	7.05329e-28	1027.01	11.2678	4.30676	uncharacterized LOC128242690
LOC128237356	SIF2	9.96987e-28	550.805	11.2367	6.33079	protein still life%2C isoform SIF type 1-like
LOC128237093	FA76B	1.10963e-27	499.429	11.2271	3.176	protein FAM76B-like
LOC128246574	SIMC1	1.31276e-27	37768.8	11.2116	3.20517	uncharacterized LOC128246574
LOC128212867	WAPA	1.42046e-27	11238.6	11.2043	4.03589	uncharacterized LOC128212867
LOC128213414	NA	1.60121e-27	1300.47	11.1932	4.92729	uncharacterized LOC128213414
LOC128219642	YOBN	1.65178e-27	556.407	11.1904	7.6422	L-amino-acid oxidase-like
LOC128222574	NA	1.73012e-27	5847.47	11.1861	9.8559	uncharacterized LOC128222574
LOC128225794	PGBM	1.76382e-27	203.459	11.1842	3.45151	integumentary mucin C.1-like
LOC128203488	CONT	2.00964e-27	114.278	11.1722	4.73545	contactin-like
LOC128219003	ARRB1	2.06978e-27	1972.99	11.1693	2.81318	beta-arrestin-1-like
LOC128205176	NA	2.12678e-27	397.067	11.1667	5.40256	uncharacterized LOC128205176
LOC128211754	SLIT	2.37955e-27	69.7657	11.156	4.04481	slit homolog 2 protein-like
LOC128227775	TBA3	2.83462e-27	6772.85	11.1399	4.6298	tubulin alpha-3 chain-like
LOC128219816	YD541	3.03719e-27	16264	11.1336	3.67459	uncharacterized LOC128219816
LOC128208962	NALD2	3.17932e-27	469.909	11.1294	4.98559	N-acetylated-alpha-linked acidic dipeptidase 2-like
LOC128243183	DRD2A	3.6325e-27	13184.3	11.1173	2.39594	alpha-2A adrenergic receptor-like
LOC128225922	TLR4	3.69596e-27	1831.92	11.1156	4.86223	toll-like receptor 4
LOC128226303	PDZD2	4.24635e-27	8706.38	11.1031	3.05511	uncharacterized LOC128226303
LOC128205239	NA	4.40083e-27	2815.02	11.0997	4.94952	uncharacterized LOC128205239
LOC128227566	NA	4.92267e-27	430.059	11.0894	3.43392	ankycorbin-like
LOC128225970	CP3AO	6.05541e-27	205.317	11.0701	6.8846	cytochrome P450 3A24-like
LOC128216725	NA	6.21672e-27	669.074	11.0677	2.78636	uncharacterized LOC128216725
LOC128216970	FBH1	6.73036e-27	394.799	11.0603	2.63952	F-box DNA helicase 1-like
LOC128234875	NA	6.91611e-27	1565.87	11.0578	6.70421	uncharacterized LOC128234875
LOC128240369	TRIO	7.51589e-27	3595.9	11.0501	2.63894	kalirin-like
LOC128228518	RHOQ	7.83834e-27	1209.34	11.0462	4.59021	cell division control protein 42 homolog
LOC128217059	WASH1	8.14007e-27	2803.16	11.0426	1.61441	WASH complex subunit 1-like
LOC128246439	NA	1.10556e-26	42109.6	11.0144	4.55989	uncharacterized LOC128246439
LOC128227620	NA	1.1263e-26	438.304	11.0126	6.60693	toll-like receptor 4
LOC128227739	NA	1.16021e-26	1559.95	11.0096	5.692	receptor-type tyrosine-protein phosphatase T-like
LOC128238576	ANT3	1.56382e-26	2142.7	10.9818	1.51831	leukocyte elastase inhibitor-like
LOC128211476	NA	1.81563e-26	398.787	10.968	4.23121	uncharacterized LOC128211476
LOC128239484	PIAP	2.69885e-26	1206.07	10.9308	5.0192	E3 ubiquitin-protein ligase XIAP-like
LOC128226974	TM131	2.74738e-26	9509.51	10.929	2.18229	transmembrane protein 131-like
LOC128229332	NA	3.02204e-26	335.388	10.9198	5.21344	uncharacterized LOC128229332
LOC128233883	NA	3.20454e-26	703.692	10.9143	6.39243	uncharacterized LOC128233883
LOC128239044	AGRL3	3.34462e-26	1691.43	10.9102	5.05204	adhesion G protein-coupled receptor L3-like
LOC128230087	CSGA	3.4764e-26	249.332	10.9066	5.94432	C-factor-like
LOC128226753	Y1388	3.8551e-26	691.095	10.8965	5.69682	universal stress protein Slr1101-like
LOC128223040	NA	3.99594e-26	1086.29	10.8929	6.4369	uncharacterized LOC128223040
LOC128203782	NA	4.38371e-26	667.011	10.8842	3.91511	uncharacterized LOC128203782
LOC128226651	G3ST1	4.56723e-26	176.445	10.8804	4.78508	galactosylceramide sulfotransferase-like
LOC128208134	GRP3	5.1599e-26	1340.58	10.869	2.60319	ras guanyl-releasing protein 3-like
LOC128237076	NA	5.95267e-26	532.702	10.8555	5.0067	uncharacterized LOC128237076
LOC128233454	GABP1	7.35366e-26	540.322	10.8358	3.90875	ankycorbin-like
LOC128225644	ARNT	7.35366e-26	3414.94	10.8357	1.86718	aryl hydrocarbon receptor nuclear translocator homolog
LOC128246608	LPP	7.90933e-26	1000.56	10.8289	2.36956	lipoma-preferred partner homolog
LOC128202864	RH2A	8.53689e-26	20841.3	10.8215	8.40208	uncharacterized LOC128202864
LOC128213105	NA	1.2025e-25	1358.05	10.7893	4.84055	uncharacterized LOC128213105
LOC128242635	NA	1.68649e-25	815.3	10.7577	3.65202	uncharacterized LOC128242635
LOC128224250	CO2	1.88745e-25	13249.6	10.7471	4.70814	complement C2-like
LOC128209645	MMSA	1.97196e-25	1270.67	10.7428	4.87998	probable methylmalonate-semialdehyde dehydrogenase [acylating]%2C mitochondrial
LOC128211374	RIGI	2.07318e-25	1775.84	10.7381	2.18605	antiviral innate immune response receptor RIG-I-like
LOC128240189	NA	2.78176e-25	151.557	10.71	3.12183	uncharacterized LOC128240189
LOC128206254	SO4C1	2.80292e-25	749.337	10.7091	5.38248	solute carrier organic anion transporter family member 4C1-like
LOC128202972	LEC	2.81416e-25	125207	10.7086	5.13985	galactose-binding lectin-like
LOC128207136	LYAM2	2.85598e-25	8224.17	10.7071	1.71381	sushi%2C von Willebrand factor type A%2C EGF and pentraxin domain-containing protein 1-like
LOC128218571	TRI33	2.97023e-25	142.09	10.7032	5.32445	uncharacterized LOC128218571
LOC128238899	M3K1	3.10211e-25	2247.38	10.6991	5.92974	uncharacterized LOC128238899
LOC128238119	TET5A	3.3671e-25	289.047	10.6913	4.59413	terminal nucleotidyltransferase 5C-like
LOC128216849	CC084	3.7817e-25	212.223	10.68	3.88146	uncharacterized LOC128216849
LOC128243700	GBS76	4.39637e-25	2890.52	10.6656	4.55559	glycogen-binding subunit 76A-like
LOC128235137	NA	4.49502e-25	1309.78	10.6634	5.65503	uncharacterized LOC128235137
LOC128227886	MAT2B	4.64454e-25	529.815	10.6603	1.67169	methionine adenosyltransferase 2 subunit beta-like
LOC128219543	NA	7.10798e-25	4268.13	10.6202	2.90999	uncharacterized LOC128219543
LOC128240125	NA	7.2823e-25	8623.76	10.6178	3.37614	protein quiver-like
LOC128244864	LRP2	7.69104e-25	731.134	10.6126	5.85162	sortilin-related receptor-like
LOC128223821	EHMT1	8.31757e-25	2905.17	10.6052	1.33413	uncharacterized LOC128223821
LOC128205130	GPR84	8.90224e-25	238.239	10.5987	4.63252	D(2) dopamine receptor A-like
LOC128220605	PAR12	9.07049e-25	839.345	10.5969	4.04066	uncharacterized LOC128220605
LOC128210419	OCTC	1.10412e-24	483.732	10.5781	1.29827	peroxisomal carnitine O-octanoyltransferase-like
LOC128217783	NA	1.18413e-24	341.781	10.571	6.48506	uncharacterized LOC128217783
LOC128212913	NA	1.19439e-24	4125.83	10.5701	3.35085	uncharacterized LOC128212913
LOC128229882	NA	1.21192e-24	265.397	10.5687	5.28546	uncharacterized LOC128229882
LOC128205608	TRIB2	1.24086e-24	20334.2	10.5664	2.93658	tribbles homolog 2-like
LOC128231272	NA	1.27299e-24	2699.18	10.5638	2.53242	LIM domain kinase 1-like
LOC128204072	NA	1.54723e-24	28922.9	10.5451	4.76315	lens fiber membrane intrinsic protein-like
LOC128233497	NA	1.68564e-24	948.015	10.5368	5.3102	uncharacterized LOC128233497
LOC128209860	BAF	1.74372e-24	182.98	10.5335	5.07627	barrier-to-autointegration factor-like
LOC128213363	KSYK	1.81879e-24	9545.55	10.5292	1.9378	tyrosine-protein kinase SYK-like
LOC128238961	NA	1.95218e-24	500.613	10.5223	5.51039	uncharacterized LOC128238961
LOC128204147	FA20C	2.01219e-24	459.18	10.5191	4.5697	extracellular serine/threonine protein CG31145-like
LOC128206570	MTND	2.028e-24	1396.17	10.5183	2.86672	acireductone dioxygenase-like
LOC128237430	AGRL3	2.32046e-24	5909.42	10.5052	4.33363	adhesion G protein-coupled receptor L3-like
LOC128211933	NA	2.77653e-24	355.186	10.4877	4.79961	uncharacterized LOC128211933
LOC128231872	F117B	2.78189e-24	1727.8	10.4874	2.32224	protein FAM117B-like
LOC128239069	MIX23	2.83868e-24	179.616	10.4854	3.69259	protein MIX23-like
LOC128217578	ARI2	3.15924e-24	926.77	10.475	3.13458	potential E3 ubiquitin-protein ligase ariadne-2-like
LOC128226996	HS12B	3.75096e-24	3998.44	10.4579	1.86016	heat shock 70 kDa protein 12B-like
LOC128216422	RB6I2	4.06304e-24	861.975	10.4501	1.95166	ELKS/Rab6-interacting/CAST family member 1-like
LOC128205907	IRE1	4.73203e-24	2511.2	10.4353	2.40481	serine/threonine-protein kinase/endoribonuclease IRE1-like
LOC128232494	NA	5.002e-24	132.933	10.4295	2.05509	uncharacterized LOC128232494
LOC128218301	MET	5.02972e-24	11831.5	10.4289	5.25527	hepatocyte growth factor receptor-like
LOC128246606	CASP1	5.03709e-24	115.172	10.4286	5.30103	uncharacterized LOC128246606
LOC128242768	KELC	5.59892e-24	276.548	10.4185	1.79285	kelch-like protein 3
LOC128216530	NOTC2	5.87206e-24	726.821	10.4138	4.99526	fibropellin-1-like
LOC128216603	NA	5.99427e-24	774.667	10.4117	6.09582	hemicentin-2-like
LOC128222196	IFI44	6.22874e-24	109.231	10.4079	5.90156	interferon-induced protein 44-like
LOC128242595	OX2R	6.64789e-24	518.702	10.4013	4.0986	G-protein coupled receptor 83-like
LOC128219001	ARRB1	6.78597e-24	1919.68	10.3993	2.34411	beta-arrestin-1-like
LOC128232677	NA	6.96541e-24	1856.59	10.3966	2.99194	uncharacterized LOC128232677
LOC128208117	AAKB1	7.23529e-24	33552.2	10.3927	1.46036	cell surface glycoprotein 1-like
LOC128235244	NA	8.30094e-24	222.242	10.3794	7.40624	uncharacterized protein PF3D7_1120000-like
LOC128240186	VDR	8.47927e-24	1044.04	10.3771	5.5374	peroxisome proliferator-activated receptor gamma-like
LOC128233766	3BP5	8.56218e-24	715.202	10.3761	4.92545	SH3 domain-binding protein 5-like
LOC128226587	NA	1.03587e-23	1306.66	10.3574	2.41428	protein C19orf12 homolog
LOC128221185	NA	1.1363e-23	434.183	10.3482	7.23968	uncharacterized LOC128221185
LOC128232479	BTBD6	1.15014e-23	1048.56	10.347	5.72278	BTB/POZ domain-containing protein 6-B-like
LOC128235341	NA	1.60768e-23	248.699	10.314	4.90861	uncharacterized LOC128235341
LOC128209841	ALS	1.66749e-23	432.612	10.3103	5.64692	uncharacterized LOC128209841
LOC128240861	CEAM1	1.74046e-23	285.742	10.3061	8.30977	uncharacterized LOC128240861
LOC128219963	NA	1.91596e-23	4067.89	10.2966	7.42007	uncharacterized LOC128219963
LOC128214248	NA	1.91974e-23	1177.28	10.2964	4.46906	short-chain collagen C4-like
LOC128231769	ZBT24	2.22176e-23	1075.7	10.2815	1.93774	zinc finger and BTB domain-containing protein 24-like
LOC128223100	MANA	2.2617e-23	130.772	10.2797	6.0843	mannan endo-1%2C4-beta-mannosidase-like
LOC128219024	SHIP2	2.32968e-23	1470.15	10.2767	2.78934	phosphatidylinositol 3%2C4%2C5-trisphosphate 5-phosphatase 1-like
LOC128213701	LRRC7	2.37659e-23	189.936	10.2747	3.36511	leucine-rich repeat-containing protein 7-like
LOC128238994	AP4B1	2.48963e-23	554.701	10.2701	1.54017	AP-4 complex subunit beta-1-like
LOC128218961	PANK4	2.555e-23	1043.62	10.2675	2.52697	4'-phosphopantetheine phosphatase-like
LOC128238306	NA	2.57367e-23	1195.64	10.2666	5.2742	uncharacterized LOC128238306
LOC128242901	M3K3	2.73617e-23	1361.24	10.2605	2.04953	mitogen-activated protein kinase kinase kinase 2-like
LOC128223863	KLH24	3.09152e-23	768.18	10.2483	2.6816	kelch-like protein 24
LOC128244774	LRP8	3.10688e-23	70461.2	10.2478	3.32278	neuropilin and tolloid-like protein 1
LOC128242155	TRI33	3.1231e-23	271.562	10.2471	5.41975	uncharacterized LOC128242155
LOC128240102	SC6A9	3.76012e-23	1176.28	10.229	4.41522	sodium- and chloride-dependent GABA transporter ine-like
LOC128214421	YJU2B	5.9895e-23	298.008	10.1831	1.32421	coiled-coil domain-containing protein 130 homolog
LOC128204082	DHB13	6.17128e-23	222.763	10.1799	3.51778	17-beta-hydroxysteroid dehydrogenase 13-like
LOC128223397	SVEP1	6.26322e-23	13356.5	10.1784	5.96307	sushi%2C von Willebrand factor type A%2C EGF and pentraxin domain-containing protein 1-like
LOC128246886	PGBM	6.66754e-23	928.584	10.1721	4.95866	basement membrane-specific heparan sulfate proteoglycan core protein-like
LOC128237277	R213A	7.12594e-23	791.43	10.1654	3.64989	E3 ubiquitin-protein ligase rnf213-alpha-like
LOC128231180	FUCTA	7.21497e-23	908.582	10.1642	6.50783	glycoprotein 3-alpha-L-fucosyltransferase A-like
LOC128238611	NA	7.5991e-23	969.051	10.159	3.26274	uncharacterized LOC128238611
LOC128216762	WASL	8.01418e-23	5914.84	10.1537	1.91652	actin nucleation-promoting factor WASL-like
LOC128228805	MCL1	8.7175e-23	8205.91	10.1451	2.51739	bcl-2-related protein A1-like
LOC128239561	NA	9.0873e-23	281.186	10.1409	4.64757	uncharacterized LOC128239561
LOC128244878	CELR3	9.89094e-23	7550.65	10.1325	4.57744	protocadherin-1-like
LOC128233004	PEP7	9.9791e-23	4045.98	10.1315	4.50051	uncharacterized LOC128233004
LOC128220661	TRBM	1.00895e-22	163.589	10.1304	4.67877	uncharacterized LOC128220661
LOC128234878	ZN583	1.01761e-22	97.2686	10.1294	5.15025	zinc finger protein 37 homolog
LOC128203195	RIPK1	1.07497e-22	134.864	10.1237	5.02625	protein immune deficiency-like
LOC128227959	NA	1.16754e-22	447.846	10.1155	5.59436	E3 ubiquitin-protein ligase Midline-1-like
LOC128219757	SACS	1.23331e-22	3459.42	10.1098	5.22568	sacsin-like
LOC128219899	MYO16	1.52182e-22	14286.3	10.089	4.09063	unconventional myosin-XVI-like
LOC128233376	HMCN1	1.54567e-22	356.181	10.0874	4.83371	nephrin-like
LOC128215808	NHAX	1.65258e-22	1639.56	10.0806	4.73586	stress response protein NhaX-like
LOC128245062	NA	1.69981e-22	845.181	10.0778	2.20565	uncharacterized LOC128245062
LOC128211515	DOCK1	1.75425e-22	10715	10.0745	1.97808	dedicator of cytokinesis protein 1-like
LOC128205061	NA	1.97047e-22	679.318	10.0627	5.06494	receptor-type tyrosine-protein phosphatase kappa-like
LOC128212349	M3K2	2.10018e-22	1246.76	10.0562	2.33626	uncharacterized LOC128212349
LOC128225563	PCSK5	2.37946e-22	5761.47	10.0436	2.05849	furin-like protease kpc-1
LOC128238688	LYRM2	2.49855e-22	753.12	10.0385	0.811538	LYR motif-containing protein 2-like
LOC128218371	NA	2.63915e-22	1650.66	10.0327	4.93659	uncharacterized LOC128218371
LOC128211913	NA	2.78769e-22	203.676	10.0272	5.51506	uncharacterized LOC128211913
LOC128233377	CHIN	2.93482e-22	4833.58	10.022	1.92466	N-chimaerin-like
LOC128215012	TLR4	2.97981e-22	605.32	10.0204	7.61012	toll-like receptor 4
LOC128220682	CDC16	3.05049e-22	862.812	10.018	1.17843	cell division cycle protein 16 homolog
LOC128230373	NA	3.06428e-22	173.123	10.0175	6.35341	uncharacterized LOC128230373
LOC128217639	RPGF2	3.22272e-22	10737.7	10.0123	2.11909	rap guanine nucleotide exchange factor 6-like
LOC128227372	CDK7	3.3045e-22	559.292	10.0096	1.92807	cyclin-dependent kinase 7-like
LOC128231618	RCN11	3.34243e-22	661.696	10.0084	5.10087	uncharacterized LOC128231618
LOC128217130	ITIH6	3.4537e-22	71752.2	10.005	4.63845	inter-alpha-trypsin inhibitor heavy chain H6-like
LOC128206169	NA	3.5722e-22	290.243	10.0016	5.20213	uncharacterized LOC128206169
LOC128242323	SUR1	3.66183e-22	459.91	9.99909	4.78837	uncharacterized LOC128242323
LOC128243092	DCST1	3.95476e-22	4577.95	9.99123	4.6914	DC-STAMP domain-containing protein 2-like
LOC128227977	SHRM3	4.02161e-22	1907.89	9.98949	2.1898	uncharacterized LOC128227977
LOC128224028	PV21	4.74336e-22	65572.9	9.97288	6.32521	uncharacterized LOC128224028
LOC128222877	P55G	5.09279e-22	1504.93	9.96574	2.94545	phosphatidylinositol 3-kinase regulatory subunit gamma-like
LOC128236835	NA	5.36944e-22	447.835	9.96024	4.95885	uncharacterized LOC128236835
LOC128224775	NA	5.91287e-22	211.651	9.95058	6.61731	uncharacterized LOC128224775
LOC128238563	D19L3	6.32685e-22	273.28	9.94345	4.66216	probable C-mannosyltransferase DPY19L3
LOC128228529	DSCL1	6.59326e-22	168.449	9.93926	6.37459	contactin-1a-like
LOC128235274	MYD88	6.65554e-22	1404.6	9.93817	5.00609	myeloid differentiation primary response protein MyD88-like
LOC128217033	FGD6	6.96119e-22	6047.07	9.93361	2.26256	nucleolar protein dao-5-like
LOC128241652	NA	7.02681e-22	86.1981	9.9326	4.52295	uncharacterized LOC128241652
LOC128218550	ADRL	7.67493e-22	1289.31	9.92357	4.27345	adiponectin receptor protein 1-like
LOC128204211	TTC38	7.77355e-22	1865.26	9.92221	2.50923	tetratricopeptide repeat protein 38-like
LOC128222065	NA	8.15939e-22	13855.7	9.91715	6.1326	uncharacterized LOC128222065
LOC128212973	SX17A	8.58061e-22	217.701	9.91181	7.38004	transcription factor Sox-17-alpha-like
LOC128225585	NIPA2	9.58501e-22	593.371	9.90051	3.92602	magnesium transporter NIPA2-like
LOC128216816	MTR1A	9.63825e-22	980.546	9.89988	6.48003	melatonin receptor type 1A-like
LOC128233657	SLIT1	1.01211e-21	19487.9	9.89483	4.33643	leucine-rich repeat and immunoglobulin-like domain-containing nogo receptor-interacting protein 1
LOC128236823	TEP1	1.07188e-21	624.915	9.88878	1.83505	telomerase protein component 1-like
LOC128240642	SNX13	1.07814e-21	609.7	9.88812	2.67527	sorting nexin-13-like
LOC128206398	TLR3	1.08149e-21	209.896	9.88766	7.81965	toll-like receptor 13
LOC128228700	NA	1.10841e-21	76.6452	9.88489	4.51111	uncharacterized LOC128228700
LOC128239776	G3ST1	1.1278e-21	2042.25	9.88307	2.74355	galactosylceramide sulfotransferase-like
LOC128246882	LRC15	1.17411e-21	6017.17	9.87866	5.29996	protein slit-like
LOC128216911	NA	1.33124e-21	505.942	9.86591	2.40858	uncharacterized LOC128216911
LOC128246486	SYB	1.52415e-21	3932.81	9.85163	1.69267	vesicle-associated membrane protein 3-like
LOC128218577	NA	1.55994e-21	1503.27	9.84922	4.85618	uncharacterized LOC128218577
LOC128209890	NA	1.6469e-21	359.157	9.84362	5.13609	girdin-like
LOC128222977	SVEP1	1.80996e-21	14246.7	9.83404	6.09079	uncharacterized LOC128222977
LOC128213476	NOTCH	1.92441e-21	1598.01	9.82779	5.75416	protein draper-like
LOC128217728	FGL1	1.94099e-21	64810.6	9.82685	4.73175	microfibril-associated glycoprotein 4-like
LOC128245661	NA	1.9678e-21	674.658	9.82516	5.25264	uncharacterized LOC128245661
LOC128223864	ENDOV	1.9678e-21	527.386	9.82519	2.88111	endonuclease V-like
LOC128217453	ZBT49	2.00295e-21	812.976	9.82331	2.86538	zinc finger and BTB domain-containing protein 49-like
LOC128214988	NA	2.11484e-21	5339.31	9.81775	2.92498	tyrosine-protein kinase SRK2-like
LOC128232422	NA	2.29032e-21	189.086	9.80948	6.21664	uncharacterized LOC128232422
LOC128204203	GASR	2.33231e-21	1312.41	9.80757	4.17933	cholecystokinin receptor type A-like
LOC128237766	BIR7A	2.41459e-21	1345.25	9.80392	4.4829	uncharacterized LOC128237766
LOC128212512	NA	2.42562e-21	77.7776	9.80331	4.52931	uncharacterized LOC128212512
LOC128232627	ATG9A	2.44475e-21	975.445	9.80244	1.41466	autophagy-related protein 9A-like
LOC128207678	FSIP1	2.71203e-21	171.823	9.79188	2.07029	fibrous sheath-interacting protein 1-like
LOC128213654	NCS2	2.72282e-21	731.767	9.79141	2.34759	neuronal calcium sensor 2-like
LOC128207825	NA	2.77143e-21	5748.79	9.78954	2.21108	regulator of G-protein signaling 6-like
LOC128239943	NA	3.01957e-21	234.206	9.78072	8.8498	uncharacterized LOC128239943
LOC128230092	OSBL8	3.10034e-21	3937.47	9.77782	2.36756	oxysterol-binding protein-related protein 8-like
LOC128218608	TMM26	3.39892e-21	2414.95	9.76813	4.46988	transmembrane protein 26-like
LOC128243230	RN166	3.50453e-21	2111.23	9.76473	2.00417	E3 ubiquitin-protein ligase RNF166-like
LOC128227787	NA	3.67619e-21	169.818	9.75966	5.04648	uncharacterized LOC128227787
LOC128213223	NA	3.74413e-21	209.405	9.75765	8.38778	uncharacterized LOC128213223
LOC128217882	ZASP	3.85929e-21	5860.83	9.75451	3.79986	PDZ and LIM domain protein Zasp-like
LOC128233494	NA	4.15042e-21	1288.25	9.74698	5.41534	uncharacterized LOC128233494
LOC128203121	NA	4.19901e-21	279.324	9.74572	4.99742	N-acetylated-alpha-linked acidic dipeptidase 2-like
LOC128217270	NA	4.34563e-21	4016.8	9.74216	5.24763	uncharacterized LOC128217270
LOC128214637	OFUT1	4.35377e-21	288.305	9.74189	3.28012	GDP-fucose protein O-fucosyltransferase 1-like
LOC128217652	NA	4.949e-21	238.972	9.72849	5.01449	uncharacterized LOC128217652
LOC128211860	NA	4.95756e-21	185.147	9.72824	4.32524	uncharacterized LOC128211860
LOC128214320	RCN11	5.37902e-21	1009.62	9.71964	3.83165	uncharacterized LOC128214320
LOC128243899	LIN41	5.42881e-21	81.6274	9.71863	4.92256	E3 ubiquitin-protein ligase TRIM71-like
LOC128206872	AGSA	5.67677e-21	150.507	9.71394	6.93907	adenosine deaminase AGSA-like
LOC128239951	NA	5.85131e-21	155.889	9.7107	6.5598	uncharacterized LOC128239951
LOC128220135	TCTP	6.15877e-21	114902	9.70533	1.85477	translationally-controlled tumor protein homolog
LOC128228132	FREM2	6.30628e-21	944.527	9.70285	3.7219	extracellular matrix protein 3-like
LOC128234223	MRP1	8.90931e-21	1291.73	9.66666	4.69263	multidrug resistance-associated protein 1-like
LOC128217532	GELS2	9.97382e-21	18139.1	9.65495	4.00352	gelsolin-like protein 2
LOC128205588	FAXC	1.02246e-20	128.617	9.65233	5.11848	failed axon connections homolog
LOC128235213	GGT1	1.2482e-20	12918.9	9.6312	4.44393	glutathione hydrolase 1 proenzyme-like
LOC128227311	LRRK1	1.31839e-20	4420.7	9.62521	1.56058	leucine-rich repeat serine/threonine-protein kinase 1-like
LOC128239057	TLR4	1.53597e-20	2630.73	9.60928	2.82967	toll-like receptor 4
LOC128246713	NA	1.74224e-20	11803.2	9.59593	3.80816	uncharacterized LOC128246713
LOC128234217	LACH	2.01306e-20	377.762	9.58044	3.82455	protein amalgam-like
LOC128223482	CAN9	2.07516e-20	355.188	9.57709	5.80539	calpain-9-like
LOC128225611	NA	2.18923e-20	533.892	9.57127	6.45851	uncharacterized LOC128225611
LOC128205771	PDLI3	2.28992e-20	5228.16	9.56633	3.95394	trithorax group protein osa-like
LOC128222354	S46A3	2.31749e-20	320.139	9.56502	4.5097	solute carrier family 46 member 3-like
LOC128218966	NA	2.35404e-20	439.258	9.56326	5.29826	uncharacterized LOC128218966
LOC128213628	TEX2	2.36822e-20	2093.27	9.56257	1.67458	testis-expressed protein 2-like
LOC128246760	GUN4	2.46228e-20	16059.4	9.55839	4.50014	endoglucanase E-4-like
LOC128213169	NA	2.49544e-20	544.962	9.55687	4.89066	uncharacterized LOC128213169
LOC128233534	NA	2.62533e-20	870.594	9.5514	5.28672	uncharacterized LOC128233534
LOC128206263	CPMD8	2.70235e-20	1308.87	9.54826	5.63288	uncharacterized LOC128206263
LOC128218273	FRM4A	2.90696e-20	965.465	9.54041	2.29439	FERM domain-containing protein 4A-like
LOC128234293	NPHN	2.99272e-20	141.871	9.53724	6.98827	hemicentin-1-like
LOC128234925	NA	2.99272e-20	898.265	9.53718	5.84681	uncharacterized LOC128234925
LOC128206449	TENX	3.21958e-20	403.545	9.52939	5.11622	cell death abnormality protein 1-like
LOC128233550	NA	3.44224e-20	257.97	9.52223	4.87293	uncharacterized LOC128233550
LOC128239408	CPL1	3.62523e-20	7504.66	9.51663	4.91168	procathepsin L-like
LOC128217602	NA	3.62566e-20	441.636	9.51655	6.67565	uncharacterized LOC128217602
LOC128219846	HTK16	3.88725e-20	871.441	9.50916	2.41403	tyrosine-protein kinase HTK16-like
LOC128217357	ANR10	4.53104e-20	1591.24	9.493	1.20589	poly [ADP-ribose] polymerase tankyrase-2-like
LOC128246569	IMT3	4.53406e-20	241.531	9.49286	4.9965	uncharacterized LOC128246569
LOC128233950	Y4757	4.60937e-20	343.129	9.49107	6.38218	uncharacterized LOC128233950
LOC128232537	SNP29	4.81308e-20	3136.06	9.48649	1.27911	synaptosomal-associated protein 29-like
LOC128229842	DRAM2	4.95579e-20	717.132	9.48337	4.49087	DNA damage-regulated autophagy modulator protein 1-like
LOC128234560	PPCS	5.0628e-20	1121.05	9.481	1.28935	phosphopantothenate--cysteine ligase-like
LOC128207043	TNIP1	5.36953e-20	19076.8	9.47444	3.02122	TNFAIP3-interacting protein 1-like
LOC128227736	MIB1	5.53512e-20	1427.72	9.47113	3.07463	uncharacterized LOC128227736
LOC128212979	PNKP	5.62219e-20	595.273	9.46943	5.04847	bifunctional polynucleotide phosphatase/kinase-like
LOC128242821	NA	5.64222e-20	247.858	9.46899	6.60727	uncharacterized LOC128242821
LOC128216443	SRGP3	6.51937e-20	6753.69	9.45332	2.0573	SLIT-ROBO Rho GTPase-activating protein 3-like
LOC128225831	NA	6.53295e-20	246.197	9.45304	5.30384	uncharacterized LOC128225831
LOC128226570	5HT2B	6.5649e-20	495.89	9.45246	6.26918	5-hydroxytryptamine receptor 1D-like
LOC128212114	NA	6.9285e-20	188.087	9.44653	3.43716	uncharacterized LOC128212114
LOC128224245	DYN1	7.14256e-20	1985.38	9.44321	1.92506	dynamin-1-like
LOC128207459	PP14C	7.55883e-20	3307.6	9.43707	2.63426	protein phosphatase 1 regulatory subunit 14C-like
LOC128238565	NA	7.98449e-20	242.594	9.43118	2.98808	uncharacterized LOC128238565
LOC128238774	TPC10	9.29128e-20	1602.69	9.415	1.62519	trafficking protein particle complex subunit 10-like
LOC128233643	CP3AO	9.33428e-20	266	9.41444	5.83142	cytochrome P450 3A24-like
LOC128238595	NA	9.90534e-20	52426.2	9.40813	4.34114	uncharacterized LOC128238595
LOC128224096	DDR2	1.03302e-19	1256.53	9.40351	5.57583	discoidin domain-containing receptor 2-like
LOC128240220	STEEP	1.03535e-19	579.322	9.4032	2.18529	STING ER exit protein-like
LOC128229639	NA	1.05575e-19	4125.93	9.40094	5.79192	uncharacterized LOC128229639
LOC128212002	NA	1.15736e-19	366.448	9.391	4.47825	uncharacterized LOC128212002
LOC128230785	RAA1C	1.21863e-19	199.56	9.38508	6.4164	uncharacterized LOC128230785
LOC128234135	SIDT1	1.22299e-19	2278.86	9.38464	2.42305	SID1 transmembrane family member 1-like
LOC128226510	NA	1.29452e-19	1104.17	9.37837	3.20281	uncharacterized LOC128226510
LOC128203322	NA	1.34411e-19	542.5	9.37427	3.20574	uncharacterized LOC128203322
LOC128246218	SC5AC	1.3513e-19	295.003	9.37364	5.77413	sodium-coupled monocarboxylate transporter 1-like
LOC128243173	TGMH	1.53055e-19	69093.5	9.36021	5.15875	hemocyte protein-glutamine gamma-glutamyltransferase-like
LOC128208279	CP2J6	1.5435e-19	261.708	9.35926	4.96348	cytochrome P450 2J6-like
LOC128223044	HIP	1.6684e-19	4513.92	9.35083	2.83288	uncharacterized LOC128223044
LOC128232631	NA	1.76069e-19	150.244	9.34499	3.9282	uncharacterized LOC128232631
LOC128227015	APC	1.78765e-19	363.96	9.34325	1.99931	adenomatous polyposis coli homolog
LOC128232222	PTTG	1.97846e-19	19753.9	9.33217	1.58571	pituitary tumor-transforming gene 1 protein-interacting protein-like
LOC128212774	MGA	2.01557e-19	6292.46	9.33013	4.1543	sucrase-isomaltase%2C intestinal-like
LOC128231865	SUCHY	2.04234e-19	188.25	9.32867	4.06828	succinate--hydroxymethylglutarate CoA-transferase-like
LOC128222975	NA	2.07925e-19	5322.45	9.3267	2.23786	proto-oncogene vav-like
LOC128234882	MOT14	2.13264e-19	383.102	9.32394	4.85784	monocarboxylate transporter 14-like
LOC128213068	SX17A	2.29046e-19	90.7444	9.3161	6.62226	transcription factor Sox-17-alpha-like
LOC128244600	NA	2.31e-19	192.333	9.31513	5.62875	uncharacterized LOC128244600
LOC128232277	NHRF1	2.8344e-19	2139.29	9.29312	5.23748	Na(+)/H(+) exchange regulatory cofactor NHE-RF1-like
LOC128236876	RERG	2.87812e-19	710.374	9.29142	2.25455	ras-related and estrogen-regulated growth inhibitor-like
LOC128243676	NA	3.36276e-19	9975.55	9.27451	1.35412	uncharacterized LOC128243676
LOC128222069	DHE3	3.81317e-19	13779.4	9.26063	1.72643	glutamate dehydrogenase%2C mitochondrial-like
LOC128203656	ACKL	4.4913e-19	5559.83	9.24273	2.13	activated Cdc42 kinase-like
LOC128235114	FUCL6	4.5547e-19	876.36	9.24117	8.35994	uncharacterized LOC128235114
LOC128238847	NA	4.622e-19	299.253	9.23953	3.95089	uncharacterized LOC128238847
LOC128213208	NA	4.68727e-19	299.247	9.23789	5.70288	uncharacterized LOC128213208
LOC128234181	PTPRT	4.73131e-19	499.168	9.23676	4.35982	receptor-type tyrosine-protein phosphatase alpha-like
LOC128222290	NA	4.77538e-19	1408.58	9.2357	9.16394	uncharacterized LOC128222290
LOC128205243	TRI33	5.23277e-19	158.079	9.2257	5.26544	E3 ubiquitin-protein ligase TRIM71-like
LOC128233711	NA	5.64743e-19	3381.75	9.21746	4.84368	uncharacterized LOC128233711
LOC128240820	IF44L	5.75976e-19	460.358	9.21522	3.61187	interferon-induced protein 44-like
LOC128239975	NA	6.96018e-19	198.48	9.19415	9.88618	uncharacterized LOC128239975
LOC128245706	NA	7.03757e-19	2146.24	9.19283	1.94316	uncharacterized LOC128245706
LOC128204444	TLR3	7.09571e-19	301.144	9.19181	3.42039	CD180 antigen-like
LOC128214550	KEAP1	7.24049e-19	531.469	9.18957	2.21732	kelch-like ECH-associated protein 1
LOC128218750	NA	7.2927e-19	2537.93	9.18873	28.509	uncharacterized LOC128218750
LOC128214874	KLF1	7.33514e-19	542.51	9.18785	5.06245	Krueppel-like factor 4
LOC128228862	MYCB2	7.51277e-19	360.484	9.18511	2.66217	E3 ubiquitin-protein ligase MYCBP2-like
LOC128245448	CASZ1	7.92913e-19	4174.88	9.17913	3.31832	zinc finger protein castor homolog 1-like
LOC128208914	TET3B	8.05747e-19	3119.03	9.17734	1.55872	uncharacterized LOC128208914
LOC128226373	HS12A	8.22955e-19	102.051	9.17487	6.6592	heat shock 70 kDa protein 12A-like
LOC128214164	NA	9.11306e-19	1434.02	9.16348	6.32758	uncharacterized LOC128214164
LOC128228236	GLRA2	9.59605e-19	193.387	9.15784	6.80444	glycine receptor subunit alpha-2-like
LOC128205696	SP3	9.92928e-19	90.2764	9.15402	3.06636	uncharacterized LOC128205696
LOC128244682	OX2R	9.94174e-19	268.33	9.15382	5.02761	octopressin receptor-like
LOC128243790	NA	1.02774e-18	249.554	9.1501	6.18529	uncharacterized LOC128243790
LOC128230320	MED25	1.0681e-18	3738.29	9.14575	1.65733	mediator of RNA polymerase II transcription subunit 25-like
LOC128206501	FAT1	1.13335e-18	464.511	9.13907	4.39663	multiple epidermal growth factor-like domains protein 10
LOC128219892	NA	1.29305e-18	467.677	9.12454	6.53359	uncharacterized LOC128219892
LOC128219831	NA	1.36493e-18	10301.2	9.11849	2.32234	uncharacterized LOC128219831
LOC128216649	BAP31	1.38105e-18	1451.91	9.11708	4.56477	B-cell receptor-associated protein 31-like
LOC128209104	TRI33	1.47448e-18	128.96	9.10986	5.54445	uncharacterized LOC128209104
LOC128228749	YNS9	1.61541e-18	2068.31	9.09962	2.90549	uncharacterized LOC128228749
LOC128245450	LRC23	1.67701e-18	49.8977	9.0953	4.04269	leucine-rich repeat-containing protein 23-like
LOC128217257	NA	1.71004e-18	141866	9.09311	4.2357	filamin-A-like
LOC128237360	LRP5	1.7398e-18	17081.5	9.09111	4.37692	integumentary mucin C.1-like
LOC128222983	SVEP1	1.86427e-18	2005.61	9.08327	4.97148	uncharacterized LOC128222983
LOC128212313	CHSTF	1.87786e-18	1368.79	9.08241	3.04789	carbohydrate sulfotransferase 15-like
LOC128241403	NA	1.92954e-18	4495.22	9.07939	5.83287	uncharacterized LOC128241403
LOC128216418	NA	1.97907e-18	63117.3	9.07651	4.86792	uncharacterized LOC128216418
LOC128223665	NA	1.99129e-18	6766.7	9.07577	1.93874	uncharacterized LOC128223665
LOC128236966	DGKI	2.06458e-18	1644.35	9.07171	3.09195	diacylglycerol kinase zeta-like
LOC128242065	CHM1A	2.08484e-18	1942.3	9.07058	1.50495	charged multivesicular body protein 1a-like
LOC128219959	TNR16	2.28576e-18	315.058	9.06042	5.965	uncharacterized LOC128219959
LOC128238733	NATT4	2.29039e-18	2047.1	9.06007	4.94939	natterin-4-like
LOC128227698	PKHB2	2.47953e-18	3357.81	9.05103	1.61951	pleckstrin homology domain-containing family B member 2-like
LOC128208189	LEG4	2.52729e-18	980.639	9.04882	5.44211	galectin-4-like
LOC128230467	LRP6	2.52878e-18	3248.55	9.04869	2.32435	low-density lipoprotein receptor-related protein 6-like
LOC128220169	MRP4	2.56306e-18	60.7322	9.04715	4.72153	ATP-binding cassette sub-family C member 4-like
LOC128228067	TPM	2.58215e-18	84998	9.04628	2.21807	tropomyosin
LOC128234270	PAR14	2.65259e-18	324.279	9.04321	6.52482	protein mono-ADP-ribosyltransferase PARP14-like
LOC128214102	NA	2.71615e-18	18532.8	9.04056	2.91577	tyrosine-protein kinase SRK2-like
LOC128225670	NA	2.74846e-18	812.924	9.03914	3.33987	uncharacterized LOC128225670
LOC128203089	GTR3	2.81879e-18	477.941	9.03631	1.99975	solute carrier family 2%2C facilitated glucose transporter member 3-like
LOC128208447	NA	3.3453e-18	1193.74	9.01712	2.74346	regulator of G-protein signaling 6-like
LOC128237460	CATL1	3.36192e-18	2087.97	9.01651	11.1393	procathepsin L-like
LOC128233989	DLGP4	3.65878e-18	3350.21	9.00692	2.31152	uncharacterized LOC128233989
LOC128234142	TLR4	3.7401e-18	143.66	9.00444	4.44509	toll-like receptor 4
LOC128239234	Y5279	4.00035e-18	864.29	8.99661	2.32093	uncharacterized LOC128239234
LOC128223960	RNF44	4.09546e-18	2198.88	8.9939	1.69245	uncharacterized LOC128223960
LOC128231296	AQP11	4.24693e-18	180.901	8.98985	4.35593	aquaporin-11-like
LOC128239072	NA	4.27863e-18	141.342	8.98897	5.29687	uncharacterized LOC128239072
LOC128209908	NA	4.64169e-18	194.038	8.97951	4.81033	uncharacterized LOC128209908
LOC128228678	VPS11	5.21474e-18	6191.86	8.96638	1.39638	vacuolar protein sorting-associated protein 11 homolog
LOC128235677	CEAM5	5.29425e-18	420.6	8.96465	5.49896	hemicentin-1-like
LOC128246217	SC5AC	5.39446e-18	106.043	8.96239	5.42349	sodium-coupled monocarboxylate transporter 2-like
LOC128210589	HMCN2	5.6333e-18	92.1174	8.95749	6.0235	hemicentin-1-like
LOC128203403	CASP2	5.91989e-18	228.895	8.95195	2.0813	uncharacterized LOC128203403
LOC128231676	SOX6	6.08174e-18	3815.01	8.94885	2.55947	transcription factor Sox-5-like
LOC128243423	DHRS4	6.38763e-18	695.932	8.94324	2.3198	dehydrogenase/reductase SDR family member 4-like
LOC128231376	NA	6.69827e-18	5813.38	8.93793	6.25889	uncharacterized LOC128231376
LOC128225830	NA	7.00743e-18	859.061	8.93288	2.12852	uncharacterized LOC128225830
LOC128206140	NA	7.08169e-18	1682.11	8.93165	4.54674	uncharacterized LOC128206140
LOC128240727	NA	7.13548e-18	8249.26	8.93075	5.84696	uncharacterized LOC128240727
LOC128211368	NA	7.17383e-18	172.423	8.93003	4.78685	uncharacterized LOC128211368
LOC128240898	NA	7.84641e-18	2117.29	8.91986	5.75664	uncharacterized LOC128240898
LOC128222636	NA	8.55527e-18	239.043	8.91016	7.53234	uncharacterized LOC128222636
LOC128241544	CFA65	8.62212e-18	135.266	8.90923	3.41624	cilia- and flagella-associated protein 65-like
LOC128236871	NA	8.77522e-18	620.426	8.90715	8.69198	uncharacterized LOC128236871
LOC128239593	CP3AO	9.20602e-18	133.213	8.90177	6.65582	cytochrome P450 3A24-like
LOC128205844	CAP1	9.32381e-18	23596.7	8.90024	1.71343	adenylyl cyclase-associated protein 1-like
LOC128209938	ALS	1.00007e-17	119.581	8.89208	5.28428	insulin-like growth factor-binding protein complex acid labile subunit
LOC128211848	LOXL3	1.05886e-17	866.818	8.88561	6.44009	lysyl oxidase homolog 3-like
LOC128242930	PKHG4	1.07121e-17	106.494	8.88426	4.27306	puratrophin-1-like
LOC128241542	PDE1C	1.08906e-17	1623.09	8.88236	3.05449	dual specificity calcium/calmodulin-dependent 3'%2C5'-cyclic nucleotide phosphodiesterase 1-like
LOC128238215	ITA9	1.14343e-17	357.943	8.87682	6.28092	integrin alpha-9-like
LOC128241761	DJC13	1.17365e-17	3350.68	8.87367	1.18198	dnaJ homolog subfamily C member 13-like
LOC128216957	TIMP3	1.22671e-17	2988.61	8.86868	4.3941	metalloproteinase inhibitor 3-like
LOC128228492	FKRP	1.23501e-17	68.0279	8.86787	3.98524	ribitol 5-phosphate transferase FKRP-like
LOC128240110	ANM2	1.24139e-17	1018.11	8.86717	1.43094	protein arginine N-methyltransferase 2-like
LOC128207613	CASP2	1.33585e-17	64.7188	8.85881	5.96591	uncharacterized LOC128207613
LOC128228581	TLR4	1.36695e-17	4634.17	8.8561	4.54175	toll-like receptor 4
LOC128207629	NA	1.44969e-17	648.121	8.8492	4.04792	uncharacterized LOC128207629
LOC128243895	ANR52	1.55211e-17	2433.73	8.84133	4.16991	putative ankyrin repeat protein RF_0381
LOC128229846	CLC10	1.57342e-17	1345.92	8.83974	5.20825	perlucin-like protein
LOC128206479	TLR3	1.59246e-17	429.655	8.83834	6.53426	insulin-like growth factor-binding protein complex acid labile subunit
LOC128206768	K1958	1.69959e-17	568.13	8.83069	1.1228	uncharacterized LOC128206768
LOC128211768	NA	1.77433e-17	418.154	8.82575	2.69893	uncharacterized LOC128211768
LOC128224408	ZMY19	1.80397e-17	5360.28	8.82384	1.44791	zinc finger MYND domain-containing protein 19-like
LOC128207617	HS90A	1.84297e-17	25097.1	8.82132	3.25913	heat shock protein HSP 90-alpha-like
LOC128228276	CAN15	1.89392e-17	688.556	8.81821	3.19261	calpain-15-like
LOC128219636	NA	2.03647e-17	1842.6	8.80995	2.76929	uncharacterized LOC128219636
LOC128233413	NA	2.0545e-17	190.958	8.8089	5.64569	nephrin-like
LOC128246930	FUCT1	2.06201e-17	2285.38	8.80843	2.22057	GDP-fucose transporter 1-like
LOC128226828	IPNS	2.2578e-17	1254.31	8.79808	5.60826	uncharacterized LOC128226828
LOC128209763	NA	2.36251e-17	33845.7	8.7928	3.4972	uncharacterized LOC128209763
LOC128222840	RGPS2	2.42063e-17	5062.52	8.78995	2.30918	ras-specific guanine nucleotide-releasing factor RalGPS2-like
LOC128240722	PNPO	2.49271e-17	2787.39	8.78659	2.2608	pyridoxine-5'-phosphate oxidase-like
LOC128211380	3BP2	2.49271e-17	8481.82	8.78653	2.45033	SH3 domain-binding protein 2-like
LOC128224411	NA	2.49524e-17	520.97	8.78636	10.7005	uncharacterized LOC128224411
LOC128212330	DRD1	2.71778e-17	15679.6	8.77638	4.9151	5-hydroxytryptamine receptor 1-like
LOC128222708	ODO1	2.72095e-17	5726.57	8.77619	2.61851	2-oxoglutarate dehydrogenase complex component E1-like
LOC128244899	LS14A	2.74428e-17	11622.7	8.77517	1.29576	protein LSM14 homolog A-like
LOC128211645	NA	2.746e-17	1309.08	8.77504	2.8149	nucleolar protein dao-5-like
LOC128242820	NA	2.75335e-17	441.521	8.77462	6.10382	uncharacterized LOC128242820
LOC128227734	A2ML1	2.93052e-17	30217.3	8.76729	4.51707	alpha-1-inhibitor 3-like
LOC128231848	SVEP1	2.95296e-17	2588.3	8.76638	4.83482	uncharacterized LOC128231848
LOC128217742	NAMPT	3.12706e-17	4906.4	8.75968	1.86964	nicotinamide phosphoribosyltransferase-like
LOC128207313	PCFT	3.27982e-17	289.584	8.75412	3.91251	solute carrier family 46 member 3-like
LOC128231230	NF1	3.38017e-17	3383.08	8.7506	2.38976	neurofibromin-like
LOC128240144	TLR4	3.49329e-17	383.519	8.74682	5.95078	P-granule-associated novel protein 1-like
LOC128236186	NA	3.62139e-17	271.418	8.74234	6.95075	uncharacterized LOC128236186
LOC128243677	GSTA	3.63906e-17	153.43	8.74173	4.51464	glutathione S-transferase A-like
LOC128240289	RAB5B	3.94426e-17	237.321	8.73232	3.89125	uncharacterized LOC128240289
LOC128245652	PUR2	4.41176e-17	96.4522	8.71929	6.4169	trifunctional purine biosynthetic protein adenosine-3-like
LOC128217361	PLXB3	4.5942e-17	32964.4	8.71458	2.80913	plexin-A3-like
LOC128223951	UBP20	4.6432e-17	904.61	8.71332	1.2948	ubiquitin carboxyl-terminal hydrolase 20-like
LOC128233745	LAMA2	4.75746e-17	295.283	8.7105	11.0366	myosin-11-like
LOC128217888	LRRK2	4.87039e-17	263.777	8.70773	4.47436	leucine-rich repeat serine/threonine-protein kinase 2-like
LOC128214006	NA	5.07284e-17	217.333	8.70305	5.72146	uncharacterized LOC128214006
LOC128207544	NA	5.1276e-17	110.5	8.70177	7.09121	uncharacterized LOC128207544
LOC128222181	DIMM	5.32284e-17	587.501	8.69741	4.8838	protein dimmed-like
LOC128206421	NA	5.44996e-17	134.892	8.69455	4.57102	uncharacterized LOC128206421
LOC128246523	ZN510	5.51342e-17	1500.58	8.69318	1.70248	uncharacterized LOC128246523
LOC128211765	DUS4	5.55805e-17	5072.47	8.6922	3.05249	dual specificity protein phosphatase 2-like
LOC128220394	ATS18	5.63516e-17	1814.26	8.69052	3.686	A disintegrin and metalloproteinase with thrombospondin motifs 18-like
LOC128227355	TLR4	5.68216e-17	374.36	8.68951	4.94026	toll-like receptor 4
LOC128212513	PAR14	5.79539e-17	223.087	8.68715	4.68016	protein mono-ADP-ribosyltransferase PARP14-like
LOC128213225	NA	5.84631e-17	593.439	8.68605	6.84997	uncharacterized LOC128213225
LOC128240517	SC6A9	6.14484e-17	764.072	8.6802	3.39592	sodium- and chloride-dependent GABA transporter ine-like
LOC128214255	CENPW	6.2349e-17	500.86	8.67843	2.49415	centromere protein W-like
LOC128229313	PTPRT	6.28863e-17	365.641	8.67739	5.16842	uncharacterized LOC128229313
LOC128227127	MTUS2	6.32509e-17	631.558	8.67662	2.58988	CAP-Gly domain-containing linker protein 1-like
LOC128205569	NA	6.743e-17	963.292	8.66927	5.46362	uncharacterized LOC128205569
LOC128232563	NA	6.95204e-17	8290.49	8.66568	5.62965	uncharacterized LOC128232563
LOC128205623	TENX	7.1011e-17	340.211	8.66314	8.54499	cell death abnormality protein 1-like
LOC128222119	NA	7.10996e-17	22614.5	8.66294	5.95925	uncharacterized LOC128222119
LOC128244845	FAN	7.26326e-17	678.52	8.66033	2.21946	protein FAN-like
LOC128204475	FBX9	7.68614e-17	169.055	8.65353	2.30464	F-box only protein 9-like
LOC128238326	HDAC4	7.80863e-17	1780.9	8.65166	3.41941	histone deacetylase 4-like
LOC128212501	NA	7.83959e-17	187.461	8.65115	6.02838	uncharacterized LOC128212501
LOC128240756	NA	8.24071e-17	2314.65	8.64528	5.13847	uncharacterized LOC128240756
LOC128222926	NA	8.31074e-17	78.929	8.6442	4.51003	D(1A) dopamine receptor-like
LOC128234054	NPHN	8.46838e-17	246.803	8.64193	25.2517	contactin-5-like
LOC128217525	GELS2	8.52781e-17	7981.42	8.64108	4.65459	gelsolin-like protein 2
LOC128218843	LCLT1	8.94152e-17	209.787	8.63549	4.78525	lysocardiolipin acyltransferase 1-like
LOC128228119	INF2	9.04902e-17	346.256	8.634	5.5715	inverted formin-2-like
LOC128229254	GLT13	9.59421e-17	1471.27	8.62714	3.2718	polypeptide N-acetylgalactosaminyltransferase 13-like
LOC128212888	MCRI2	1.04055e-16	874.023	8.61763	1.13995	MAPK regulated corepressor interacting protein 2-like
LOC128219690	AT1B1	1.04055e-16	14592.9	8.61761	1.29229	sodium/potassium-transporting ATPase subunit beta-like
LOC128244982	VWDE	1.04484e-16	251.411	8.61703	4.88266	uncharacterized LOC128244982
LOC128202653	PAR12	1.04484e-16	352.193	8.61702	2.30413	protein mono-ADP-ribosyltransferase PARP12-like
LOC128217962	ACY1	1.05726e-16	1086.39	8.61561	3.56482	aminoacylase-1-like
LOC128216740	PTN12	1.07858e-16	4823.82	8.61327	1.85147	tyrosine-protein phosphatase non-receptor type 12-like
LOC128230338	NA	1.09921e-16	281.646	8.61092	4.95599	myosin-9-like
LOC128207015	NA	1.13157e-16	714.41	8.60736	1.90693	uncharacterized LOC128207015
LOC128224007	NA	1.14623e-16	310.32	8.6057	4.19644	uncharacterized LOC128224007
LOC128235490	SCUB1	1.1637e-16	369.465	8.60386	7.93769	fibulin-1-like
LOC128246673	NA	1.23412e-16	1372.63	8.59688	7.35887	uncharacterized LOC128246673
LOC128241122	NA	1.37563e-16	74.5591	8.58406	6.94073	cingulin-like
LOC128202862	ATRAP	1.3788e-16	4428.24	8.58374	2.96375	type-1 angiotensin II receptor-associated protein-like
LOC128219706	CO4A1	1.43004e-16	24599.4	8.57949	4.67965	collagen alpha-1(IV) chain-like
LOC128227831	MIB1	1.45544e-16	1774.58	8.57732	3.57305	uncharacterized LOC128227831
LOC128211868	THNS2	1.45544e-16	118.943	8.57729	4.4227	threonine synthase-like 2
LOC128227592	RB33B	1.52114e-16	632.723	8.57197	1.63687	putative Ras-related protein Rab-33
LOC128230391	MIEAP	1.53767e-16	64.8479	8.57067	2.70481	uncharacterized LOC128230391
LOC128225265	NA	1.54399e-16	9696.77	8.57014	3.89275	cysteine-rich and transmembrane domain-containing protein 1-like
LOC128245492	SFT2	1.55392e-16	220.815	8.56935	1.54872	uncharacterized LOC128245492
LOC128206906	SCRT1	1.57409e-16	597.827	8.56775	1.07975	uncharacterized LOC128206906
LOC128212223	RIGI	1.58753e-16	784.614	8.56671	2.81584	antiviral innate immune response receptor RIG-I-like
LOC128220641	CCNC	1.65184e-16	187.082	8.56208	5.07309	cyclin-C-like
LOC128243965	TIF1B	1.66282e-16	81.3563	8.5612	6.07686	protein wech-like
LOC128239936	NEO1	1.71749e-16	457.833	8.55735	5.3098	netrin receptor DCC-like
LOC128209881	NA	1.81154e-16	736.941	8.55097	2.29204	uncharacterized LOC128209881
LOC128232253	TRI33	1.81359e-16	424.654	8.55078	4.57127	uncharacterized LOC128232253
LOC128240278	PDE12	1.90915e-16	612.252	8.5448	1.27521	2'%2C5'-phosphodiesterase 12-like
LOC128206971	NA	1.91236e-16	467.257	8.54455	7.55139	uncharacterized LOC128206971
LOC128216564	OTU5A	1.94409e-16	1387.59	8.54253	1.38939	OTU domain-containing protein 5-A-like
LOC128216800	NA	1.95415e-16	44638.4	8.54182	2.52115	kielin/chordin-like protein
LOC128214936	OFUT1	1.98625e-16	203.3	8.53971	3.41831	GDP-fucose protein O-fucosyltransferase 1-like
LOC128208598	ANK1	2.0684e-16	2220.73	8.5348	1.92439	serine/threonine-protein phosphatase 6 regulatory ankyrin repeat subunit B-like
LOC128224508	NA	2.20069e-16	410.209	8.52728	5.49871	uncharacterized LOC128224508
LOC128227155	PTPRE	2.21571e-16	191.145	8.52644	4.74995	receptor-type tyrosine-protein phosphatase alpha-like
LOC128218557	GGA1	2.23493e-16	516.394	8.52538	1.86254	ADP-ribosylation factor-binding protein GGA1-like
LOC128243803	TRI56	2.27603e-16	7807.4	8.52302	2.4625	uncharacterized LOC128243803
LOC128204173	TSN5	2.27603e-16	3563.21	8.52307	4.42909	tetraspanin-18-like
LOC128236060	NA	2.28394e-16	763.38	8.52253	7.35969	uncharacterized LOC128236060
LOC128210022	KLC	2.38138e-16	2704.69	8.51758	1.21853	kinesin light chain-like
LOC128206812	NA	2.38963e-16	220.076	8.5171	9.07597	uncharacterized LOC128206812
LOC128206510	ASPH	2.42866e-16	385.362	8.51513	2.59351	aspartyl/asparaginyl beta-hydroxylase-like
LOC128218040	PPM1H	2.44651e-16	994.615	8.51422	1.67787	protein phosphatase 1H-like
LOC128208954	ASPP2	2.4685e-16	198.137	8.51311	3.41109	apoptosis-stimulating of p53 protein 2-like
LOC128244138	LIN41	2.54429e-16	107.071	8.5094	5.14535	E3 ubiquitin-protein ligase TRIM71-like
LOC128242586	ZBT24	2.55867e-16	349.24	8.50863	1.43441	zinc finger protein 37-like
LOC128240111	NA	2.5604e-16	60.7574	8.5085	5.87638	UPF0046 protein C25E10.12-like
LOC128234170	SIK2	2.62138e-16	3587.79	8.50565	1.86918	serine/threonine-protein kinase SIK2-like
LOC128216639	GRDP1	2.63377e-16	1039.11	8.50505	5.17392	uncharacterized LOC128216639
LOC128216476	TLR4	2.71061e-16	126.758	8.50166	7.66095	toll-like receptor 4
LOC128211477	KCMF1	2.71774e-16	3426.03	8.5013	0.751846	E3 ubiquitin-protein ligase KCMF1-like
LOC128237074	NA	2.76199e-16	119.362	8.49931	5.38646	uncharacterized LOC128237074
LOC128246448	PTN11	2.89586e-16	4530.7	8.49359	1.33978	tyrosine-protein phosphatase non-receptor type 11-like
LOC128217232	GNAI	2.91306e-16	43344	8.49284	1.10406	guanine nucleotide-binding protein G(i) subunit alpha
LOC128244596	NTCP2	2.93208e-16	252.661	8.49203	2.66063	ileal sodium/bile acid cotransporter-like
LOC128223708	Y381	2.95266e-16	98.8406	8.49116	4.96508	uncharacterized LOC128223708
LOC128222642	NA	3.00935e-16	315.247	8.48889	11.7085	dentin sialophosphoprotein-like
LOC128228137	MFS12	3.02423e-16	1113.53	8.48826	3.98929	major facilitator superfamily domain-containing protein 12-like
LOC128222004	NA	3.22985e-16	333.916	8.4805	7.51989	uncharacterized LOC128222004
LOC128232899	LYS	3.33378e-16	53675.6	8.47665	3.59388	lysozyme-like
LOC128214917	PTPRA	3.56528e-16	233.249	8.46872	7.1832	uncharacterized LOC128214917
LOC128224031	TLR3	3.80706e-16	1089.16	8.46073	2.81004	insulin-like growth factor-binding protein complex acid labile subunit
LOC128209691	RDR1	3.83638e-16	634.132	8.45978	1.65342	uncharacterized LOC128209691
LOC128225560	PZP	3.85889e-16	272055	8.45905	3.69878	pregnancy zone protein-like
LOC128228770	NEG1	4.02247e-16	1699.27	8.45387	5.39379	uncharacterized LOC128228770
LOC128238218	BIRC3	4.04783e-16	420.548	8.45308	2.7491	baculoviral IAP repeat-containing protein 8-like
LOC128241748	NA	4.08889e-16	325.354	8.45184	2.8551	uncharacterized LOC128241748
LOC128236616	NA	4.10961e-16	653.656	8.4512	5.07017	uncharacterized LOC128236616
LOC128212320	NA	4.33463e-16	139.567	8.44469	4.27416	uncharacterized LOC128212320
LOC128208300	KLH13	4.33547e-16	1006.74	8.44462	1.32986	kelch-like protein 13
LOC128210197	CEX2	4.36176e-16	72.8881	8.44385	3.7263	calexcitin-2-like
LOC128240761	PR5	4.37577e-16	54575.7	8.44339	5.1027	uncharacterized LOC128240761
LOC128222997	IFI44	4.37577e-16	1330.4	8.44337	5.68836	interferon-induced protein 44-like
LOC128219848	ITM2B	4.43149e-16	77625.8	8.44183	1.35148	integral membrane protein 2B-like
LOC128228166	ANO7	4.43502e-16	180.802	8.44169	4.90125	anoctamin-4-like
LOC128234429	NA	4.47554e-16	2891.52	8.44057	5.00541	uncharacterized LOC128234429
LOC128220224	DEAHC	4.57957e-16	672.133	8.43783	2.10988	uncharacterized LOC128220224
LOC128205483	NA	4.74881e-16	812.812	8.4333	2.21759	zinc finger protein 768-like
LOC128239219	NA	4.91388e-16	2986.94	8.42925	4.50741	uncharacterized LOC128239219
LOC128233830	NA	4.93056e-16	200.724	8.4288	1.37069	uncharacterized LOC128233830
LOC128233412	NPHN	5.12182e-16	725.912	8.42412	6.35841	nephrin-like
LOC128246625	TRIM2	5.13692e-16	1382.26	8.42372	2.13561	tripartite motif-containing protein 2-like
LOC128205890	RN19A	5.44402e-16	4450.42	8.41681	1.71347	E3 ubiquitin-protein ligase RNF19B-like
LOC128241024	PDE1C	5.77085e-16	3443.55	8.40964	3.03683	dual specificity calcium/calmodulin-dependent 3'%2C5'-cyclic nucleotide phosphodiesterase 1C-like
LOC128203713	NA	5.83795e-16	148.794	8.40812	5.22007	uncharacterized LOC128203713
LOC128209637	NA	6.26007e-16	122.5	8.39976	7.24512	uncharacterized LOC128209637
LOC128215374	TIF1B	6.42127e-16	64.5953	8.39666	6.14738	transcription intermediary factor 1-beta-like
LOC128242741	NA	6.86572e-16	279.232	8.38858	4.81558	uncharacterized LOC128242741
LOC128222913	NA	6.97463e-16	284.96	8.38656	2.90139	uncharacterized LOC128222913
LOC128217692	NA	7.00168e-16	120.553	8.386	4.55381	uncharacterized LOC128217692
LOC128207608	CALM	7.00305e-16	4760.82	8.38592	3.18924	calmodulin-A-like
LOC128239173	SMCR8	7.00693e-16	1012.18	8.3858	1.71099	uncharacterized LOC128239173
LOC128229873	NA	7.14641e-16	703.373	8.38343	3.58995	uncharacterized LOC128229873
LOC128205439	LAR	7.28945e-16	1063.79	8.38093	5.11707	receptor-type tyrosine-protein phosphatase alpha-like
LOC128230283	BTBD2	7.42774e-16	256.751	8.37861	3.49102	BTB/POZ domain-containing protein 2-like
LOC128234019	NA	7.44255e-16	146.697	8.37832	5.84034	uncharacterized LOC128234019
LOC128206243	NA	7.95481e-16	316.951	8.37026	5.95628	uncharacterized LOC128206243
LOC128223962	NA	8.10724e-16	1348.01	8.36792	5.68214	uncharacterized LOC128223962
LOC128207491	TRIPB	8.29462e-16	1865.74	8.36517	0.804449	thyroid receptor-interacting protein 11-like
LOC128208244	NA	8.65079e-16	2170.92	8.36015	1.57156	uncharacterized LOC128208244
LOC128216019	B3GT1	9.0907e-16	1219.55	8.35408	3.5617	beta-1%2C3-galactosyltransferase 1-like
LOC128206266	TENX	9.2387e-16	549.411	8.35212	5.40551	cell death abnormality protein 1-like
LOC128229656	1433Z	9.71739e-16	16796.8	8.34588	2.2178	14-3-3 protein zeta-like
LOC128237776	PTP10	9.81868e-16	2476.09	8.3446	3.4049	uncharacterized LOC128237776
LOC128207612	CASP8	1.02721e-15	550.331	8.33921	6.07968	uncharacterized LOC128207612
LOC128244240	NA	1.03441e-15	152.677	8.33822	8.56247	uncharacterized LOC128244240
LOC128232426	NA	1.0825e-15	1530.29	8.33257	1.69094	uncharacterized LOC128232426
LOC128211367	NA	1.11129e-15	547.676	8.32936	1.97592	uncharacterized LOC128211367
LOC128205652	NA	1.15963e-15	108.028	8.32426	4.50765	uncharacterized LOC128205652
LOC128221083	NLRC4	1.19432e-15	608.108	8.32066	2.78804	uncharacterized LOC128221083
LOC128211025	SH2B2	1.1994e-15	182.405	8.3201	7.50097	SH2B adapter protein 2-like
LOC128214562	NA	1.20127e-15	3217.18	8.31986	2.25376	uncharacterized LOC128214562
LOC128213293	PTPRT	1.20206e-15	260.099	8.31973	6.45035	receptor-type tyrosine-protein phosphatase kappa-like
LOC128244927	BAT1	1.21259e-15	1118.16	8.31864	3.47866	b(0%2C+)-type amino acid transporter 1-like
LOC128213059	NA	1.2171e-15	27.1062	8.31804	4.08588	uncharacterized LOC128213059
LOC128206138	NA	1.21897e-15	75.0535	8.3178	4.47059	major surface trophozoite antigen 11-like
LOC128205289	ZN226	1.28847e-15	86.6003	8.31101	2.01716	uncharacterized LOC128205289
LOC128214066	HECD3	1.29024e-15	2393.69	8.31074	1.11663	E3 ubiquitin-protein ligase HECTD3-like
LOC128214602	NA	1.37316e-15	317.532	8.30308	4.09058	uncharacterized LOC128214602
LOC128207193	ALS	1.45861e-15	533.033	8.29585	4.28793	chaoptin-like
LOC128204198	HMGCL	1.48323e-15	229.074	8.29375	4.37285	hydroxymethylglutaryl-CoA lyase%2C mitochondrial-like
LOC128228503	NPR9	1.48522e-15	681.988	8.29354	4.56761	FMRFamide receptor-like
LOC128228708	NA	1.61696e-15	45074.5	8.28316	2.94387	uncharacterized LOC128228708
LOC128238677	BIR7B	1.62352e-15	2716.86	8.28262	4.92651	baculoviral IAP repeat-containing protein 7-A-like
LOC128211851	PAR14	1.64347e-15	955.249	8.28112	4.19202	uncharacterized LOC128211851
LOC128244689	BL1S4	1.66552e-15	748.22	8.27948	2.79882	biogenesis of lysosome-related organelles complex 1 subunit 4-like
LOC128219583	UBP11	1.66635e-15	2745.8	8.27936	2.61761	uncharacterized LOC128219583
LOC128240883	GEMI2	1.67197e-15	440.433	8.27891	1.18274	gem-associated protein 2-like
LOC128216755	NA	1.72127e-15	483.633	8.27528	1.98178	uncharacterized LOC128216755
LOC128221862	NA	1.72561e-15	2656.22	8.27488	3.90394	uncharacterized LOC128221862
LOC128205624	PTPRS	1.72561e-15	255.257	8.2749	3.92841	receptor-type tyrosine-protein phosphatase mu-like
LOC128234174	HMCN2	1.73835e-15	2485.04	8.27395	6.91985	hemicentin-1-like
LOC128227600	N2F1A	1.76302e-15	166.851	8.27221	5.24032	nuclear receptor subfamily 2 group F member 1-A-like
LOC128217435	CUBN	1.84079e-15	897.308	8.26691	2.37804	uncharacterized LOC128217435
LOC128204979	JMJ22	1.87326e-15	493.81	8.26466	4.59569	uncharacterized LOC128204979
LOC128228062	OBCAM	1.87428e-15	323.687	8.26454	5.18791	limbic system-associated membrane protein-like
LOC128245632	NA	1.9101e-15	3886.53	8.26215	6.17195	uncharacterized LOC128245632
LOC128225628	PGBM	1.91253e-15	266.29	8.26192	3.06847	integumentary mucin C.1-like
LOC128204180	PSMF1	1.91434e-15	774.238	8.26175	1.85009	proteasome inhibitor PI31 subunit-like
LOC128232818	SPDEF	1.9145e-15	12030.4	8.26169	3.29154	SAM pointed domain-containing Ets transcription factor-like
LOC128240370	RARA	1.99852e-15	371.059	8.25635	3.00038	retinoic acid receptor alpha-A-like
LOC128234251	NA	2.0809e-15	437.8	8.25131	4.43714	uncharacterized LOC128234251
LOC128203351	EGH	2.21724e-15	5694.22	8.24351	2.17244	beta-1%2C4-mannosyltransferase egh-like
LOC128219704	CO4A1	2.23163e-15	40864.1	8.24268	4.68888	collagen alpha-2(IV) chain-like
LOC128214133	TGTP2	2.42137e-15	169.123	8.2326	6.39394	T-cell-specific guanine nucleotide triphosphate-binding protein 2-like
LOC128241681	NA	2.52329e-15	553.792	8.22755	3.94202	uncharacterized LOC128241681
LOC128206164	TLR3	2.54456e-15	625.305	8.2265	4.56007	toll-like receptor 2
LOC128226516	NA	2.55595e-15	255.215	8.22591	5.77343	uncharacterized LOC128226516
LOC128231129	BMAL1	2.57373e-15	126.801	8.22497	4.24974	protein cycle-like
LOC128217658	NA	2.5993e-15	473.445	8.22368	6.10795	transmembrane protease serine 3-like
LOC128227737	NA	2.6084e-15	284.915	8.22321	2.97156	uncharacterized LOC128227737
LOC128236509	NA	2.70799e-15	467.322	8.21856	11.122	uncharacterized LOC128236509
LOC128224004	DDAH1	2.81703e-15	1181.86	8.21366	1.737	N(G)%2CN(G)-dimethylarginine dimethylaminohydrolase 1-like
LOC128213369	ZN451	2.9314e-15	1019.84	8.20867	1.8379	E3 SUMO-protein ligase ZNF451-like
LOC128236649	RERG	3.06095e-15	1629.33	8.20321	2.18419	ras-related and estrogen-regulated growth inhibitor-like
LOC128212931	SWP70	3.0617e-15	547.884	8.20313	6.41726	uncharacterized LOC128212931
LOC128227489	NA	3.07152e-15	551.563	8.20269	1.15921	uncharacterized LOC128227489
LOC128234731	NA	3.09522e-15	423.225	8.20167	4.86818	uncharacterized LOC128234731
LOC128224833	IMT2	3.16946e-15	1904.98	8.19871	2.34912	uncharacterized LOC128224833
LOC128243742	NA	3.2784e-15	889.01	8.19454	1.56945	uncharacterized LOC128243742
LOC128227721	PNCA	3.40447e-15	370.578	8.1899	2.5126	nicotinamidase-like
LOC128226177	STPAP	3.42666e-15	164.227	8.18906	3.23254	speckle targeted PIP5K1A-regulated poly(A) polymerase-like
LOC128213758	PTPRA	3.55775e-15	156.225	8.18423	6.83205	uncharacterized LOC128213758
LOC128225096	PANG1	3.5801e-15	2331.65	8.18342	1.92793	transcription factor 7-like 2
LOC128222742	NA	3.69035e-15	293.616	8.17945	2.52003	uncharacterized LOC128222742
LOC128205934	NA	3.74428e-15	79.6903	8.1776	5.36315	uncharacterized LOC128205934
LOC128207879	CEL	3.79567e-15	661.358	8.1759	7.62753	cholinesterase 1-like
LOC128203538	ROCO6	3.79784e-15	2436.25	8.17578	2.39992	uncharacterized LOC128203538
LOC128213224	NA	3.93473e-15	189.731	8.17136	10.3986	uncharacterized LOC128213224
LOC128227267	NA	3.95779e-15	5027.62	8.1706	1.64143	uncharacterized LOC128227267
LOC128213597	NB5R5	4.13784e-15	128.537	8.16513	1.92264	NADH-cytochrome b5 reductase-like
LOC128241072	FGFR2	4.1964e-15	383.479	8.16338	1.97628	protein-tyrosine kinase 6-like
LOC128216793	NA	4.49698e-15	262.161	8.15492	4.04678	uncharacterized LOC128216793
LOC128206283	TLR4	4.50656e-15	128.104	8.15455	9.83133	toll-like receptor 10
LOC128240856	TIGD4	4.53716e-15	677.298	8.15368	1.53672	uncharacterized LOC128240856
LOC128240634	DIP2C	4.54709e-15	2421.63	8.15332	1.87993	disco-interacting protein 2 homolog C-like
LOC128210321	WECH	4.61213e-15	267.088	8.15149	3.82008	E3 ubiquitin-protein ligase TRIM71-like
LOC128203637	DIAP2	4.86849e-15	921.204	8.1448	5.25045	baculoviral IAP repeat-containing protein 3-like
LOC128224130	RGS3	5.13018e-15	1974.84	8.1382	2.65985	regulator of G-protein signaling 3-like
LOC128206275	NA	5.14314e-15	513.032	8.13784	1.36234	zinc finger protein with KRAB and SCAN domains 1-like
LOC128222973	ERBB2	5.14956e-15	2729.93	8.13764	4.99331	uncharacterized LOC128222973
LOC128209312	NKX22	5.15898e-15	114.511	8.13736	7.32844	homeobox protein Nkx-2.2-like
LOC128210810	RHG44	5.37009e-15	4906.36	8.1324	1.54638	rho GTPase-activating protein 44-like
LOC128237010	NA	5.49067e-15	109.367	8.12961	5.58958	uncharacterized LOC128237010
LOC128222232	NA	5.49114e-15	35.1939	8.12954	20.7935	uncharacterized LOC128222232
LOC128214927	FYN	5.64934e-15	146.99	8.12605	7.8782	tyrosine-protein kinase SRK2-like
LOC128229073	FUT7	5.67452e-15	329.241	8.12535	5.901	3-galactosyl-N-acetylglucosaminide 4-alpha-L-fucosyltransferase FUT3-like
LOC128211611	PAR14	5.67452e-15	6054.88	8.1254	1.50687	protein mono-ADP-ribosyltransferase PARP14-like
LOC128222761	NA	5.67452e-15	59.0013	8.12538	6.16563	cerebellin-1-like
LOC128211128	CCKAR	5.71935e-15	544.467	8.12435	4.64802	G-protein coupled receptor 84-like
LOC128206089	FA13A	6.12189e-15	994.282	8.11584	3.5834	protein FAM13B-like
LOC128213528	CYRIB	6.43867e-15	5142.4	8.10955	2.15225	CYFIP-related Rac1 interactor B-like
LOC128246550	CX038	6.5262e-15	160.104	8.10786	4.60214	uncharacterized LOC128246550
LOC128221122	SVEP1	6.57576e-15	734.928	8.10689	9.67214	sushi%2C von Willebrand factor type A%2C EGF and pentraxin domain-containing protein 1-like
LOC128205414	PTPRJ	6.59707e-15	201.812	8.10639	4.41063	receptor-type tyrosine-protein phosphatase mu-like
LOC128246459	DIAP2	6.79602e-15	314.966	8.10273	6.27298	baculoviral IAP repeat-containing protein 2-like
LOC128219449	NPFF2	6.82103e-15	8462.75	8.10218	2.7661	5-hydroxytryptamine receptor 4-like
LOC128224171	LRSM1	7.11208e-15	1367.97	8.09699	2.10367	E3 ubiquitin-protein ligase LRSAM1-like
LOC128215606	NPHP3	7.11346e-15	747.796	8.09692	2.26177	uncharacterized LOC128215606
LOC128240368	TITIN	7.22234e-15	22041.1	8.09502	2.59769	titin-like
LOC128225903	FRG1	7.34779e-15	1535.49	8.09277	1.26543	protein FRG1-like
LOC128246708	NA	7.44465e-15	921.246	8.09112	2.17089	dentin sialophosphoprotein-like
LOC128231265	BCAS3	7.6764e-15	1526.47	8.08713	1.78353	uncharacterized LOC128231265
LOC128238223	GP157	7.77466e-15	96.1736	8.08553	4.19255	G-protein coupled receptor 157-like
LOC128233422	NA	8.13908e-15	49806.6	8.07989	5.06769	LIM domain-containing protein A-like
LOC128217106	TRI33	8.199e-15	255.062	8.07895	3.30233	uncharacterized LOC128217106
LOC128223679	RBGP1	8.33701e-15	1552.87	8.07686	1.82545	rab GTPase-activating protein 1-like
LOC128238199	NA	8.39895e-15	458.015	8.07585	1.63019	protein FAM162A-like
LOC128223837	NA	8.50387e-15	1820.87	8.07429	3.08148	uncharacterized LOC128223837
LOC128202870	LEC	8.67757e-15	1066.64	8.07177	5.00507	galactose-binding lectin-like
LOC128213798	LMBD2	8.98697e-15	1393.37	8.06744	1.25114	G-protein coupled receptor-associated protein LMBRD2-like
LOC128239834	NAL10	9.10868e-15	742.396	8.06569	2.60776	uncharacterized LOC128239834
LOC128205132	LRK1	9.31881e-15	2280.32	8.06285	1.60279	leucine-rich repeat serine/threonine-protein kinase 1-like
LOC128205445	NA	9.32583e-15	112.371	8.06271	5.94285	uncharacterized LOC128205445
LOC128232761	RB18B	9.46729e-15	3991.76	8.06077	1.7452	ras-related protein Rab-18A-like
LOC128227772	FHI1A	9.67936e-15	341.75	8.05791	3.2654	FHF complex subunit HOOK interacting protein 1B-like
LOC128207478	NA	9.86933e-15	479.938	8.05548	5.73676	uncharacterized LOC128207478
LOC128240773	NA	1.03009e-14	5289.48	8.05009	2.8892	anion exchange protein 2-like
LOC128237514	DUS16	1.03753e-14	339.993	8.04916	2.63466	uncharacterized LOC128237514
LOC128214032	PTHD3	1.0495e-14	395.158	8.0477	2.38514	NPC1-like intracellular cholesterol transporter 1
LOC128213948	NA	1.06871e-14	115.624	8.04543	5.51723	uncharacterized LOC128213948
LOC128228849	SHFL	1.098e-14	44.8206	8.04192	5.41335	shiftless antiviral inhibitor of ribosomal frameshifting protein homolog
LOC128233536	NA	1.12701e-14	253.671	8.03862	3.4265	uncharacterized LOC128233536
LOC128224121	BAT38	1.13202e-14	108.072	8.03797	2.51857	uncharacterized LOC128224121
LOC128217793	NA	1.17115e-14	149.383	8.0337	4.38286	uncharacterized LOC128217793
LOC128229397	NA	1.19713e-14	3254.03	8.03086	1.81114	uncharacterized LOC128229397
LOC128238635	PTPRQ	1.20266e-14	296.89	8.03024	7.49803	receptor-type tyrosine-protein phosphatase eta-like
LOC128242217	NA	1.28334e-14	1069.44	8.02212	1.57611	uncharacterized LOC128242217
LOC128240344	VWDE	1.36653e-14	157.647	8.0143	6.78665	uncharacterized LOC128240344
LOC128204272	MYO3B	1.3934e-14	1613.05	8.01186	1.74972	myosin-IIIb-like
LOC128221344	NA	1.41274e-14	142.389	8.01006	6.37718	uncharacterized LOC128221344
LOC128212295	NA	1.4234e-14	340.546	8.00909	11.2426	uncharacterized LOC128212295
LOC128215775	FCNV4	1.43498e-14	62062.1	8.00799	6.20709	ryncolin-4-like
LOC128223108	NA	1.43498e-14	123.838	8.008	7.06942	uncharacterized LOC128223108
LOC128219629	IMT2	1.45394e-14	599.525	8.00627	4.32385	uncharacterized LOC128219629
LOC128243582	CATAC	1.45818e-14	71.9368	8.00586	1.93544	centrosomal AT-AC splicing factor-like
LOC128215561	ST7R	1.46615e-14	618.568	8.00509	4.40263	uncharacterized LOC128215561
LOC128217024	TSN17	1.4813e-14	425.982	8.00378	2.59718	tetraspanin-17-like
LOC128242818	CPNE3	1.62028e-14	8136.55	7.99233	1.46672	copine-3-like
LOC128216497	SAV2	1.6518e-14	2350.76	7.9899	6.36087	streptavidin-V2-like
LOC128241480	NA	1.71216e-14	111.561	7.98537	4.34265	uncharacterized LOC128241480
LOC128228580	TLR4	1.74286e-14	209.042	7.98303	7.80841	toll-like receptor 13
LOC128219329	NA	1.76326e-14	1580.38	7.98154	2.56411	uncharacterized LOC128219329
LOC128208614	CYH1	1.76557e-14	4818.08	7.98133	2.02805	cytohesin-1-like
LOC128241412	GXN	1.79141e-14	1604.65	7.97944	4.00789	uncharacterized LOC128241412
LOC128230566	MTMR3	1.83962e-14	10690.4	7.97591	1.45305	myotubularin-related protein 4-like
LOC128211883	RAB24	1.85736e-14	2214.8	7.97462	2.95258	ras-related protein Rab-24-like
LOC128214848	TGTP2	1.8784e-14	347.374	7.97313	5.98948	T-cell-specific guanine nucleotide triphosphate-binding protein 2-like
LOC128216940	NA	1.8784e-14	6678.18	7.97313	3.65389	uncharacterized LOC128216940
LOC128231267	NA	1.90194e-14	122.019	7.97149	4.45147	uncharacterized LOC128231267
LOC128237023	TLR4	1.96061e-14	813.26	7.96763	5.45571	toll-like receptor 4
LOC128238383	WASF1	2.04756e-14	975.443	7.96217	5.29044	uncharacterized LOC128238383
LOC128234152	NA	2.09846e-14	42.6751	7.95908	5.51522	uncharacterized LOC128234152
LOC128236844	NA	2.12526e-14	588.78	7.95746	4.45603	uncharacterized LOC128236844
LOC128218520	NA	2.15405e-14	155.396	7.95564	7.97375	salivary glue protein Sgs-3-like
LOC128203599	PAR14	2.16803e-14	1595.84	7.95479	1.19335	protein mono-ADP-ribosyltransferase PARP14-like
LOC128205845	NA	2.26302e-14	1073.12	7.94923	1.87302	uncharacterized LOC128205845
LOC128216273	NA	2.32802e-14	469.075	7.94562	2.79921	uncharacterized LOC128216273
LOC128207889	IP3KB	2.42746e-14	5397.45	7.94018	1.56956	inositol-trisphosphate 3-kinase C-like
LOC128219364	NA	2.51211e-14	89.9469	7.93583	8.18142	uncharacterized LOC128219364
LOC128238421	GOPC	2.5206e-14	1223.5	7.93536	1.25898	Golgi-associated PDZ and coiled-coil motif-containing protein-like
LOC128237121	NA	2.55228e-14	1957.01	7.93371	4.72962	uncharacterized LOC128237121
LOC128242199	NA	2.65209e-14	9868.7	7.9288	1.99485	engulfment and cell motility protein 2-like
LOC128221184	NA	2.73467e-14	401.8	7.92494	8.14084	uncharacterized LOC128221184
LOC128214068	TOLL8	2.77013e-14	910.722	7.92324	4.2655	neurogenic locus notch homolog protein 1-like
LOC128236488	TYPH	2.86328e-14	191.13	7.91908	5.6998	thymidine phosphorylase-like
LOC128231738	TRAF4	2.87046e-14	163.06	7.91872	4.04922	TNF receptor-associated factor 4-like
LOC128229342	NA	2.95064e-14	108.523	7.91524	3.15534	uncharacterized LOC128229342
LOC128244923	CHM4B	3.00597e-14	7536.96	7.91278	1.57701	charged multivesicular body protein 4b-like
LOC128231059	LRRF2	3.00996e-14	8713.12	7.91256	1.60787	dentin sialophosphoprotein-like
LOC128229248	LYSM4	3.02287e-14	342.387	7.91198	1.49774	lysM and putative peptidoglycan-binding domain-containing protein 3-like
LOC128234323	VLDLR	3.22227e-14	943.149	7.90388	4.3772	low-density lipoprotein receptor-related protein 2-like
LOC128232104	BTBD2	3.24251e-14	286.809	7.90295	3.05382	BTB/POZ domain-containing protein 1-like
LOC128219832	AMOT	3.28848e-14	2120.13	7.90114	3.48001	angiomotin-like protein 1
LOC128238298	ACOT3	3.33609e-14	117.043	7.89925	4.56204	bile acid-CoA	amino acid N-acyltransferase-like
LOC128222339	IF44L	3.3596e-14	48.1449	7.89828	7.84081	interferon-induced protein 44-like
LOC128218337	NA	3.39065e-14	3305.44	7.89708	2.19032	uncharacterized LOC128218337
LOC128245715	GBB	3.39452e-14	62138	7.89689	1.36993	guanine nucleotide-binding protein subunit beta
LOC128211000	PLC	3.57763e-14	22.9769	7.89019	21.0072	perlucin-like protein
LOC128238790	EVA1C	3.66691e-14	171.714	7.88706	2.5123	uncharacterized LOC128238790
LOC128209038	KGP1	3.71414e-14	212.38	7.88526	5.02754	cGMP-dependent protein kinase 1-like
LOC128240765	BTBD3	3.81244e-14	195.828	7.8819	4.00829	BTB/POZ domain-containing protein 3-like
LOC128206470	PITC1	3.94865e-14	3518.78	7.87742	2.16906	cytoplasmic phosphatidylinositol transfer protein 1-like
LOC128208417	BCAP	3.9943e-14	2466.3	7.87593	3.31522	phosphoinositide 3-kinase adapter protein 1-like
LOC128219478	NA	4.17842e-14	636.353	7.87025	4.45515	uncharacterized LOC128219478
LOC128232621	I17RD	4.20158e-14	7412.11	7.86946	2.99376	uncharacterized LOC128232621
LOC128227165	TSN3	4.57554e-14	6289.41	7.85839	1.44735	tetraspanin-3-like
LOC128205572	ANGP1	4.73638e-14	314.712	7.85386	5.38408	angiopoietin-1-like
LOC128227048	MYCPP	4.79011e-14	5639.54	7.85235	1.6479	C-myc promoter-binding protein-like
LOC128226738	5HT2B	4.83181e-14	451.525	7.85116	5.26636	5-hydroxytryptamine receptor 1D-like
LOC128202937	C1QL2	4.99513e-14	644.847	7.84684	5.71488	uncharacterized LOC128202937
LOC128210260	NPFF2	5.10838e-14	14103.1	7.84393	3.42207	cholecystokinin receptor type A-like
LOC128220374	ZN875	5.42483e-14	1703.32	7.83589	1.43791	zinc finger protein 181-like
LOC128216454	TM243	5.52202e-14	1496.61	7.83351	1.12987	transmembrane protein 243-like
LOC128231645	NA	5.62734e-14	311.047	7.83099	4.09582	uncharacterized LOC128231645
LOC128205679	DEND3	6.02638e-14	1264.44	7.82213	3.06316	DENN domain-containing protein 3-like
LOC128226589	NA	6.37722e-14	48.5746	7.81483	5.71473	putative leucine-rich repeat-containing protein DDB_G0290503
LOC128237475	TAB3	6.59456e-14	2545.42	7.81049	1.36784	mitogen-activated protein kinase kinase kinase 7-interacting protein 3 homolog
LOC128216514	THRB	6.67279e-14	67333.8	7.80876	2.88474	uncharacterized LOC128216514
LOC128219936	CLA4A	6.80358e-14	303.555	7.80621	7.28145	calcium-activated chloride channel regulator 4A-like
LOC128206539	F167A	6.80401e-14	592.197	7.80616	4.33361	uncharacterized LOC128206539
LOC128214432	ZAR1	7.30256e-14	135.291	7.79699	4.06498	zygote arrest protein 1-like
LOC128202827	IF44L	7.51035e-14	339.778	7.79321	3.87775	interferon-induced protein 44-like
LOC128238264	FHL2	7.63725e-14	22229.5	7.79104	3.52178	four and a half LIM domains protein 2-like
LOC128240716	K2012	8.23164e-14	30.822	7.78118	4.48664	titin homolog
LOC128203293	GDIR1	8.55799e-14	39533.9	7.77611	1.45115	rho GDP-dissociation inhibitor 1-like
LOC128219361	NA	8.59493e-14	175.672	7.77552	9.70978	uncharacterized LOC128219361
LOC128234176	PXDN	8.74851e-14	1579	7.77318	5.03003	hemicentin-1-like
LOC128224677	PA24A	8.79086e-14	345.522	7.77247	4.88521	cytosolic phospholipase A2-like
LOC128218827	PCID2	8.90157e-14	1581.38	7.77079	1.4653	PCI domain-containing protein 2-like
LOC128209927	PKHH2	9.22773e-14	860.491	7.76594	2.16485	PH domain-containing protein DDB_G0274775-like
LOC128231340	UAP1	9.3136e-14	2527.4	7.76467	1.01073	UDP-N-acetylhexosamine pyrophosphorylase-like
LOC128239483	PIAP	9.44913e-14	154.118	7.76274	6.10385	baculoviral IAP repeat-containing protein 3-like
LOC128226886	SH3G1	9.73071e-14	5830.15	7.75877	2.05175	endophilin-A3-like
LOC128238625	CYTB	9.73071e-14	3182.01	7.75881	1.65972	cystatin-B-like
LOC128215834	GRM	9.83229e-14	213.574	7.75731	5.22628	metabotropic glutamate receptor 3-like
LOC128222187	PTPRS	1.06162e-13	544.194	7.74724	5.73292	receptor-type tyrosine-protein phosphatase mu-like
LOC128212096	NA	1.06195e-13	261.23	7.74715	2.3449	uncharacterized LOC128212096
LOC128236518	ITA9	1.07398e-13	328.741	7.74557	6.38649	integrin alpha-9-like
LOC128212288	NA	1.08128e-13	311.323	7.74467	8.5833	uncharacterized LOC128212288
LOC128223136	DRD1	1.08254e-13	76.7798	7.74447	4.9025	cholecystokinin receptor type A-like
LOC128214723	TLR4	1.15328e-13	425.179	7.73613	5.60074	leucine-rich repeat and immunoglobulin-like domain containing-NOGO receptor-interacting protein 4
LOC128222300	LEC	1.1578e-13	14014.4	7.73559	5.31242	galactose-binding lectin-like
LOC128217377	S26A5	1.17655e-13	1173.67	7.7334	1.52806	prestin-like
LOC128214116	DCOR	1.18108e-13	13881	7.73286	1.39703	ornithine decarboxylase-like
LOC128237206	GSTP1	1.21007e-13	3161.29	7.72973	2.58806	glutathione S-transferase P-like
LOC128232447	NA	1.21997e-13	881.907	7.7285	4.06738	uncharacterized LOC128232447
LOC128227586	IGLR2	1.24068e-13	2749.69	7.72631	1.61035	leucine-rich repeat neuronal protein 1-like
LOC128229015	A2ML1	1.30714e-13	13478.6	7.71952	4.35184	alpha-2-macroglobulin-like protein 1
LOC128240101	FBXL	1.33157e-13	871.92	7.71701	3.03541	uncharacterized LOC128240101
LOC128228346	FADD3	1.35197e-13	56.3627	7.71503	3.73588	3-[(3aS%2C4S%2C7aS)-7a-methyl-1%2C5-dioxo-octahydro-1H-inden-4-yl]propanoyl	CoA ligase-like
LOC128215830	BTG1	1.35731e-13	16553.3	7.71448	3.35542	protein BTG2-like
LOC128228494	NA	1.36736e-13	236.111	7.71346	5.92063	uncharacterized LOC128228494
LOC128243348	MEP1	1.43898e-13	2486.8	7.70664	1.27937	MOG interacting and ectopic P-granules protein 1-like
LOC128225669	CL4A2	1.44486e-13	157.985	7.70607	4.88884	interaptin-like
LOC128211903	GP157	1.46751e-13	21.3267	7.70403	4.66634	G-protein coupled receptor 157-like
LOC128234436	NA	1.48262e-13	295.63	7.70263	5.14313	uncharacterized LOC128234436
LOC128232448	VPS41	1.50584e-13	5100.19	7.70055	1.70754	vacuolar protein sorting-associated protein 41 homolog
LOC128207326	T184B	1.54018e-13	2272.87	7.69762	1.49314	transmembrane protein 184B-like
LOC128205254	TLR3	1.56502e-13	345.791	7.69543	5.48722	toll-like receptor 2 type-2
LOC128204757	NA	1.59214e-13	34.0053	7.69305	4.6573	uncharacterized LOC128204757
LOC128215290	TMM53	1.6748e-13	3882.12	7.68643	1.04342	transmembrane protein 53-like
LOC128233721	ZNF93	1.70124e-13	326.081	7.68437	1.15477	zinc finger protein 471-like
LOC128227782	MEX3B	1.72549e-13	18550.6	7.68252	2.63635	RNA-binding protein MEX3B-like
LOC128208075	STNB	1.76647e-13	2024.25	7.67937	2.43113	protein stoned-B-like
LOC128219129	ZASP	1.80972e-13	6355.67	7.67617	5.50725	PDZ and LIM domain protein Zasp-like
LOC128202915	PRR5	1.80992e-13	662.717	7.67611	4.54951	proline-rich protein 5-like
LOC128208151	KI16B	1.81923e-13	2319.81	7.67541	1.20327	kinesin-like protein KIF16B
LOC128216890	ZASP	1.87479e-13	842.399	7.6715	4.20687	protein SON-like
LOC128216666	PLXA1	1.93239e-13	3393.76	7.66748	4.94523	plexin-A1-like
LOC128229417	NA	1.95731e-13	11352.6	7.66574	1.45147	ETS translocation variant 5-like
LOC128245069	TGMH	2.0516e-13	372.665	7.65946	5.39672	hemocyte protein-glutamine gamma-glutamyltransferase-like
LOC128203179	MIB2	2.11733e-13	463.351	7.65531	5.026	E3 ubiquitin-protein ligase MIB2-like
LOC128209840	SLIT1	2.149e-13	6013.96	7.65336	5.27983	uncharacterized LOC128209840
LOC128205889	ANKS3	2.20236e-13	128.655	7.65016	3.30679	ankyrin repeat and SAM domain-containing protein 3-like
LOC128205323	14332	2.20586e-13	1860.56	7.64991	1.95902	14-3-3 protein beta/alpha-B-like
LOC128246166	NA	2.23773e-13	645.502	7.64787	5.46454	calcium-activated potassium channel slowpoke-like
LOC128222644	NA	2.23773e-13	117.037	7.64787	7.60783	uncharacterized LOC128222644
LOC128207161	NA	2.24261e-13	182.495	7.64755	4.23176	uncharacterized LOC128207161
LOC128205956	NA	2.36704e-13	312.111	7.64046	11.1167	uncharacterized LOC128205956
LOC128229847	ELF3	2.42501e-13	438.753	7.63725	4.99633	uncharacterized LOC128229847
LOC128203505	CONT	2.44423e-13	82.3277	7.63618	4.39202	contactin-like
LOC128224043	PA24A	2.478e-13	448.688	7.63437	4.13206	cytosolic phospholipase A2-like
LOC128233806	MBD5	2.49987e-13	1631.05	7.63319	1.74318	uncharacterized LOC128233806
LOC128219680	AT11B	2.52245e-13	2937.72	7.63198	2.37136	phospholipid-transporting ATPase IF-like
LOC128240848	OPSD1	2.58563e-13	83.0341	7.62856	5.11336	melatonin receptor type 1B-A-like
LOC128240812	TIGD4	2.60232e-13	445.391	7.62763	1.42772	uncharacterized LOC128240812
LOC128220286	NUP98	2.71568e-13	137.591	7.62194	3.63083	uncharacterized LOC128220286
LOC128219937	NA	2.71744e-13	76.935	7.62181	6.94518	uncharacterized LOC128219937
LOC128210273	I5P1	2.73139e-13	193.399	7.62111	2.59435	inositol polyphosphate-5-phosphatase A-like
LOC128235976	NA	2.7805e-13	77.321	7.61866	9.68061	uncharacterized LOC128235976
LOC128210680	PAR14	2.82109e-13	25.2118	7.61665	3.8163	protein mono-ADP-ribosyltransferase PARP14-like
LOC128207611	PYG	2.95867e-13	15107.7	7.61031	1.41537	glycogen phosphorylase%2C muscle form-like
LOC128214786	TESK2	3.13441e-13	3685.62	7.60262	1.84114	dual specificity testis-specific protein kinase 2-like
LOC128225640	ZN555	3.13708e-13	669.087	7.60246	2.17626	uncharacterized LOC128225640
LOC128239189	NA	3.19841e-13	176.392	7.59986	5.31772	uncharacterized LOC128239189
LOC128213863	TMM8B	3.201e-13	1531.95	7.59971	1.2613	post-GPI attachment to proteins factor 6-like
LOC128220493	RN168	3.20943e-13	1723.89	7.59932	1.04525	E3 ubiquitin-protein ligase RNF169-like
LOC128214474	IREA	3.36429e-13	292.147	7.59299	3.99943	uncharacterized LOC128214474
LOC128235166	NA	3.40994e-13	2535.93	7.59115	1.68655	uncharacterized LOC128235166
LOC128218086	TPRA1	3.41683e-13	849.494	7.59084	1.75025	transmembrane protein adipocyte-associated 1 homolog
LOC128238405	SYAP1	3.42693e-13	1372.18	7.59033	2.19945	synapse-associated protein 1-like
LOC128227658	CPESY	3.44917e-13	3964.94	7.58943	1.91178	ceramide phosphoethanolamine synthase-like
LOC128207471	TXD16	3.45214e-13	9822.18	7.58928	1.45599	thioredoxin domain-containing protein 16-like
LOC128211531	FA53A	3.56053e-13	1371.49	7.58513	2.73771	protein FAM53A-like
LOC128232539	SIM14	3.62988e-13	10181	7.58258	1.08545	small integral membrane protein 14-like
LOC128222499	NA	3.64327e-13	159.605	7.58206	4.78057	receptor-type tyrosine-protein phosphatase C-like
LOC128238584	NA	3.78423e-13	102.421	7.57704	3.93445	uncharacterized LOC128238584
LOC128241470	NRX1A	3.89032e-13	66276.3	7.5734	3.36374	uncharacterized LOC128241470
LOC128222497	PTPRS	3.90045e-13	288.188	7.57302	6.17614	receptor-type tyrosine-protein phosphatase kappa-like
LOC128231232	SPNS1	3.92821e-13	773.5	7.572	1.93974	protein spinster homolog 1-like
LOC128226755	NA	3.93553e-13	3677.59	7.57171	2.50596	LIM and calponin homology domains-containing protein 1-like
LOC128245430	NA	3.93704e-13	639.772	7.57162	2.47141	centromere-associated protein E-like
LOC128228641	ITA8	3.96646e-13	2602.32	7.57061	2.68419	integrin alpha-8-like
LOC128246643	NA	3.97446e-13	1344.34	7.5703	3.13744	uncharacterized LOC128246643
LOC128212304	PDE6	4.01034e-13	1116.1	7.56908	3.94546	cGMP-specific 3'%2C5'-cyclic phosphodiesterase-like
LOC128246518	NA	4.0269e-13	521.838	7.5685	2.30154	uncharacterized LOC128246518
LOC128210955	LRP4	4.11467e-13	1917.11	7.56556	5.88757	low-density lipoprotein receptor-related protein 5-like
LOC128228054	HS12A	4.29624e-13	123.744	7.55971	6.55388	heat shock 70 kDa protein 12A-like
LOC128225233	S26A2	4.37737e-13	148.515	7.55709	6.05945	sulfate transporter-like
LOC128227919	FREM2	4.38233e-13	875.634	7.5569	3.09032	extracellular matrix protein 3-like
LOC128229844	MOB2	4.42399e-13	4234.68	7.55562	2.08087	MOB kinase activator 2-like
LOC128209818	ACNT1	4.59847e-13	966.403	7.55035	1.86053	acyl-coenzyme A amino acid N-acyltransferase 1-like
LOC128217822	KLD10	4.61085e-13	237.952	7.54996	2.23202	kelch domain-containing protein 10-like
LOC128227253	PDE8B	4.67586e-13	227.845	7.54809	3.18908	high affinity cAMP-specific and IBMX-insensitive 3'%2C5'-cyclic phosphodiesterase 8B-like
LOC128237731	SC6A3	4.72369e-13	66.3535	7.54672	23.4176	sodium-dependent dopamine transporter-like
LOC128221428	NA	4.83399e-13	77.9973	7.54362	5.65621	uncharacterized LOC128221428
LOC128217919	GPC6A	4.84979e-13	53.6339	7.5431	5.02987	metabotropic glutamate receptor 2-like
LOC128221370	DPEP1	4.85579e-13	300.632	7.54284	5.18941	dipeptidase 1-like
LOC128242137	NA	4.85579e-13	137.146	7.54288	3.05757	uncharacterized LOC128242137
LOC128232834	PCYOX	4.96996e-13	4481.87	7.53977	0.873613	prenylcysteine oxidase 1-like
LOC128224748	NA	4.97728e-13	8084.19	7.53953	1.80265	cdc42-interacting protein 4 homolog
LOC128242543	VP9D1	5.01069e-13	2411.66	7.53861	1.69968	VPS9 domain-containing protein 1-like
LOC128211323	ADA12	5.13246e-13	7079.54	7.53534	1.83715	disintegrin and metalloproteinase domain-containing protein 12-like
LOC128246733	ARHGA	5.24342e-13	2967.84	7.53246	2.52316	rho guanine nucleotide exchange factor 10-like protein
LOC128205159	CORIN	5.42225e-13	7626.01	7.52799	2.96972	uncharacterized LOC128205159
LOC128203540	TTPAL	5.4849e-13	1456.14	7.52639	5.25439	retinaldehyde-binding protein 1-like
LOC128214485	CML4	5.70446e-13	7832.27	7.52117	4.43143	uncharacterized LOC128214485
LOC128229271	RAPH1	5.91028e-13	2238.65	7.51645	2.30201	uncharacterized LOC128229271
LOC128231494	NA	6.06612e-13	44719.4	7.5129	1.97164	titin-like
LOC128227608	SHF	6.21133e-13	7815.48	7.50962	2.01844	uncharacterized LOC128227608
LOC128205296	NA	6.26401e-13	2711.03	7.50847	2.59578	uncharacterized LOC128205296
LOC128217798	NA	6.28927e-13	92.0105	7.5079	7.49783	uncharacterized LOC128217798
LOC128222498	TENX	6.37615e-13	57.0343	7.50592	5.94485	multiple epidermal growth factor-like domains protein 6
LOC128228988	ARAP2	6.55881e-13	10689.4	7.50203	2.21789	arf-GAP with Rho-GAP domain%2C ANK repeat and PH domain-containing protein 1-like
LOC128234145	TMP2L	6.58495e-13	4852.78	7.50147	2.94417	transient receptor potential cation channel subfamily M member-like 2
LOC128229883	NA	6.76604e-13	6349.38	7.4978	1.58713	WAS/WASL-interacting protein family member 1-like
LOC128210029	RN145	6.76604e-13	494.207	7.49774	5.69114	E3 ubiquitin-protein ligase RNF139-like
LOC128217339	MCLN1	6.88433e-13	120.429	7.49522	4.61751	mucolipin-3-like
LOC128225595	FRMD5	6.94625e-13	842.728	7.494	2.05974	FERM domain-containing protein 5-like
LOC128235492	FBN2	7.07587e-13	181.842	7.49153	6.52437	fibrillin-3-like
LOC128223542	IRF2	7.20549e-13	7067.66	7.48901	2.97134	interferon regulatory factor 1-like
LOC128232837	NA	7.21785e-13	80.8361	7.48874	3.28691	uncharacterized LOC128232837
LOC128241839	ZAN	7.21951e-13	238.533	7.48867	2.11865	uncharacterized LOC128241839
LOC128228029	SC6A5	7.67115e-13	819.513	7.48042	3.16669	uncharacterized LOC128228029
LOC128205151	NA	7.70794e-13	324.498	7.4797	3.12281	uncharacterized LOC128205151
LOC128223866	PKN2	8.25927e-13	2593.84	7.47039	1.03005	serine/threonine-protein kinase N2-like
LOC128228881	NA	8.27095e-13	55.7291	7.47016	4.44092	myosin-11-like
LOC128209445	NA	8.3773e-13	490.37	7.46843	5.19447	uncharacterized LOC128209445
LOC128217712	SODC	8.50925e-13	97842.3	7.46628	4.24379	uncharacterized LOC128217712
LOC128227639	NA	8.67599e-13	502.791	7.46364	6.76304	uncharacterized LOC128227639
LOC128222577	8ODP	8.80725e-13	115.129	7.46161	3.71399	oxidized purine nucleoside triphosphate hydrolase-like
LOC128217631	F185A	8.81562e-13	361.821	7.46144	3.60476	protein FAM185A-like
LOC128207886	DPP3	8.89611e-13	8681.4	7.4602	0.945578	dipeptidyl peptidase 3-like
LOC128230221	CHST1	8.98292e-13	2514.2	7.45888	1.86673	carbohydrate sulfotransferase 1-like
LOC128229028	SCOCA	9.21479e-13	984.862	7.45538	1.8563	short coiled-coil protein B-like
LOC128217730	NDUAC	9.2189e-13	2253.37	7.45528	1.35839	probable NADH dehydrogenase [ubiquinone] 1 alpha subcomplex subunit 12
LOC128211247	NA	9.31125e-13	740.96	7.45383	1.29923	uncharacterized LOC128211247
LOC128223119	PGCA	9.47962e-13	945.369	7.45128	5.00569	neurocan core protein-like
LOC128217102	NA	9.51176e-13	404.443	7.45074	2.85785	uncharacterized LOC128217102
LOC128204094	KLH20	9.59153e-13	469.037	7.44955	1.73501	kelch-like ECH-associated protein 1
LOC128241665	NA	9.67167e-13	43.3884	7.44832	8.84774	uncharacterized LOC128241665
LOC128229614	ASM	9.79462e-13	9877.74	7.44651	3.9115	sphingomyelin phosphodiesterase-like
LOC128234428	NA	9.81791e-13	1947.08	7.44616	4.49292	uncharacterized LOC128234428
LOC128224736	MDGA2	9.83406e-13	91.7805	7.44589	4.30948	basement membrane-specific heparan sulfate proteoglycan core protein-like
LOC128245025	NA	1.00896e-12	711.874	7.44242	3.70018	uncharacterized LOC128245025
LOC128216490	EF2K	1.03615e-12	2804.91	7.43877	1.76449	eukaryotic elongation factor 2 kinase-like
LOC128219376	NA	1.04005e-12	427.832	7.43823	4.19218	uncharacterized LOC128219376
LOC128233474	NA	1.04048e-12	714.278	7.43813	4.23195	uncharacterized LOC128233474
LOC128222250	NA	1.04916e-12	108220	7.43694	3.94198	uncharacterized LOC128222250
LOC128234133	NA	1.08072e-12	738.161	7.43284	3.46578	uncharacterized LOC128234133
LOC128234150	AT1A	1.09678e-12	3115.6	7.43085	3.0559	sodium/potassium-transporting ATPase subunit alpha-like
LOC128225957	IIGP5	1.16498e-12	291.908	7.42268	3.69965	interferon-inducible GTPase 5-like
LOC128234064	NA	1.17853e-12	645.869	7.42102	3.76715	integumentary mucin C.1-like
LOC128229833	ST1B1	1.18039e-12	358.841	7.42076	3.82227	uncharacterized LOC128229833
LOC128238903	CC026	1.19289e-12	2214.21	7.41932	1.81651	uncharacterized protein C3orf26 homolog
LOC128231874	SYNJ1	1.19895e-12	739.71	7.41861	2.6462	synaptojanin-1-like
LOC128239841	PURP	1.20069e-12	878.951	7.41837	4.05671	purpurin-like
LOC128227435	NA	1.20114e-12	4773.09	7.41827	2.77471	WAG22 antigen-like
LOC128210950	FAXC	1.20444e-12	675.232	7.41787	5.44109	failed axon connections homolog
LOC128208111	RN145	1.21053e-12	255.609	7.41706	6.68568	E3 ubiquitin-protein ligase RNF139-like
LOC128241831	NA	1.24191e-12	307.337	7.41354	3.27771	uncharacterized LOC128241831
LOC128242556	TRI33	1.24487e-12	121.346	7.41314	4.90264	uncharacterized LOC128242556
LOC128208784	NA	1.24487e-12	268.427	7.41313	2.98836	uncharacterized LOC128208784
LOC128208228	NA	1.26293e-12	38307.3	7.41109	1.10336	actophorin-like
LOC128219345	SHP2B	1.29781e-12	255.032	7.40734	2.27244	phosphatidylinositol 3%2C4%2C5-trisphosphate 5-phosphatase 2B-like
LOC128220573	NA	1.30322e-12	52.6321	7.40674	8.54638	uncharacterized LOC128220573
LOC128219836	HTK16	1.30901e-12	828.905	7.40611	3.2667	tyrosine-protein kinase HTK16-like
LOC128246601	CASP1	1.31881e-12	557.153	7.40503	4.28534	uncharacterized LOC128246601
LOC128246528	NA	1.33727e-12	502.92	7.40314	5.11994	uncharacterized LOC128246528
LOC128246416	MPP9	1.37261e-12	92.5955	7.3995	2.24801	zinc finger CCCH domain-containing protein 13-like
LOC128240641	SACS	1.38461e-12	214.67	7.3983	3.97033	sacsin-like
LOC128215886	NA	1.4101e-12	15922.9	7.39583	1.62024	protein shisa-5-like
LOC128213995	NA	1.41768e-12	879.665	7.39507	4.64622	uncharacterized LOC128213995
LOC128219091	NU152	1.45073e-12	1784.19	7.39183	4.00116	uncharacterized LOC128219091
LOC128224823	TBCEL	1.46801e-12	384.713	7.39012	1.73137	tubulin-specific chaperone cofactor E-like protein
LOC128210681	NA	1.55139e-12	161.382	7.38264	3.89875	uncharacterized LOC128210681
LOC128240703	CO6A6	1.55835e-12	6938.05	7.382	5.96986	uncharacterized LOC128240703
LOC128223933	SOX	1.57442e-12	465.432	7.38055	4.913	N-methyl-L-tryptophan oxidase-like
LOC128232739	APH1	1.58566e-12	1554.05	7.37951	1.59651	gamma-secretase subunit Aph-1-like
LOC128241466	NA	1.60124e-12	68.4791	7.37812	7.0718	uncharacterized LOC128241466
LOC128207367	GGA1	1.63113e-12	665.376	7.37561	1.81888	ADP-ribosylation factor-binding protein GGA1-like
LOC128205234	YAJO	1.63886e-12	135.384	7.37494	6.36885	1-deoxyxylulose-5-phosphate synthase YajO-like
LOC128206929	GP101	1.65151e-12	2373.24	7.37387	2.01388	alpha-2Da adrenergic receptor-like
LOC128207000	CPNA2	1.66229e-12	169.473	7.37287	1.56786	copine family protein 1-like
LOC128220714	NA	1.66635e-12	3105.09	7.3725	2.59984	uncharacterized LOC128220714
LOC128245438	NA	1.68506e-12	650.902	7.37092	8.94068	uncharacterized LOC128245438
LOC128204051	CPNA2	1.71022e-12	189.697	7.36881	3.35501	copine family protein 1-like
LOC128202745	LZIC	1.71686e-12	828.309	7.36822	1.09002	protein LZIC-like
LOC128246881	ACAP2	1.7341e-12	2966.84	7.36683	1.40821	arf-GAP with coiled-coil%2C ANK repeat and PH domain-containing protein 2-like
LOC128239005	NA	1.76934e-12	1970.73	7.36406	4.50003	uncharacterized LOC128239005
LOC128228619	NA	1.7841e-12	314.024	7.3629	8.44887	uncharacterized LOC128228619
LOC128217800	GRM8	1.80108e-12	90.9298	7.36155	9.33701	metabotropic glutamate receptor 8-like
LOC128240533	PATS1	1.83098e-12	455.647	7.35931	1.58005	uncharacterized LOC128240533
LOC128245687	NA	1.84099e-12	169.522	7.35854	2.19583	ultra-long-chain fatty acid omega-hydroxylase-like
LOC128217911	FBH1	1.87527e-12	477.434	7.35598	2.34565	F-box DNA helicase 1-like
LOC128241692	NA	1.8757e-12	183.64	7.35591	4.81607	uncharacterized LOC128241692
LOC128222974	VWDE	1.89698e-12	5851.7	7.35436	3.06934	uncharacterized LOC128222974
LOC128236952	NA	1.96386e-12	124.987	7.3496	4.7057	uncharacterized LOC128236952
LOC128236744	ARPC2	2.03455e-12	25605.4	7.34482	1.2491	actin-related protein 2/3 complex subunit 2-B-like
LOC128208681	KI16B	2.0874e-12	449.63	7.34126	2.82632	uncharacterized LOC128208681
LOC128233082	ZNF91	2.11821e-12	1257.9	7.33916	1.03615	uncharacterized LOC128233082
LOC128227636	LAMA3	2.1442e-12	142.124	7.3374	5.4194	putative leucine-rich repeat-containing protein DDB_G0290503
LOC128231501	DPEP1	2.21228e-12	522.441	7.33299	5.56473	dipeptidase 1-like
LOC128207449	NA	2.2451e-12	877.766	7.33098	4.54326	uncharacterized LOC128207449
LOC128217092	PGDH	2.26142e-12	672.444	7.32996	5.27097	15-hydroxyprostaglandin dehydrogenase [NAD(+)]-like
LOC128206932	NA	2.26217e-12	137.303	7.32987	5.08167	rab11 family-interacting protein 4A-like
LOC128241655	MSD3	2.26963e-12	153.401	7.32939	4.10037	myb/SANT-like DNA-binding domain-containing protein 3
LOC128235183	ACSL5	2.30065e-12	7593.77	7.32748	2.21749	long-chain-fatty-acid--CoA ligase 5-like
LOC128237521	BIR7A	2.31142e-12	1455.95	7.32668	7.78693	baculoviral IAP repeat-containing protein 3-like
LOC128216071	NA	2.35237e-12	86.3548	7.32419	9.84052	uncharacterized LOC128216071
LOC128235254	CEAM8	2.44199e-12	113.798	7.319	8.13808	uncharacterized LOC128235254
LOC128244887	NA	2.44962e-12	406.093	7.31853	1.86649	uncharacterized LOC128244887
LOC128227272	CHIC2	2.48279e-12	1420.58	7.3166	1.73796	cysteine-rich hydrophobic domain-containing protein 2-like
LOC128207725	KPCD1	2.49833e-12	9991.38	7.31567	1.40974	serine/threonine-protein kinase D1-like
LOC128222822	DRD5	2.59774e-12	494.211	7.3103	4.4038	cholecystokinin receptor type A-like
LOC128243339	NA	2.71859e-12	911.508	7.30405	2.84991	uncharacterized LOC128243339
LOC128242746	GSE1	2.76425e-12	3246.71	7.3016	1.1478	genetic suppressor element 1-like
LOC128224105	NA	2.76425e-12	17190.5	7.30161	2.33538	tyrosine-protein kinase RYK-like
LOC128241585	NA	2.78275e-12	466.971	7.30065	7.63132	cerebellin-3-like
LOC128245811	AEP1	2.81704e-12	66245.2	7.29896	5.59782	aerolysin-like protein
LOC128222237	NA	2.819e-12	294.079	7.29882	6.8942	uncharacterized LOC128222237
LOC128218704	NA	2.82134e-12	2701.61	7.29863	1.94433	uncharacterized LOC128218704
LOC128238558	ABCB7	2.82376e-12	1226.26	7.29847	0.716545	iron-sulfur clusters transporter ABCB7%2C mitochondrial-like
LOC128219555	NA	2.86883e-12	200.466	7.29625	5.64626	uncharacterized LOC128219555
LOC128205350	BIR7A	2.88723e-12	540.544	7.2953	6.60236	baculoviral IAP repeat-containing protein 3-like
LOC128224259	VNN1	2.89934e-12	1767.48	7.29469	7.16767	pantetheinase-like
LOC128220283	FMO5	2.9284e-12	125.417	7.29317	4.08164	flavin-containing monooxygenase 5-like
LOC128236408	KLH25	2.93398e-12	510.675	7.29287	4.94009	uncharacterized LOC128236408
LOC128237334	DYLT1	2.94669e-12	2157.63	7.29221	1.09314	dynein light chain Tctex-type 1
LOC128238626	NA	2.94852e-12	106.818	7.29208	5.95624	uncharacterized LOC128238626
LOC128231452	NA	3.03002e-12	451.817	7.28819	5.48962	uncharacterized LOC128231452
LOC128225212	PSD	3.04925e-12	4187.59	7.28725	1.34381	uncharacterized LOC128225212
LOC128214909	NA	3.0498e-12	1176.61	7.28718	1.82187	uncharacterized LOC128214909
LOC128233014	NA	3.06261e-12	1494.37	7.28657	4.18826	uncharacterized LOC128233014
LOC128228277	NA	3.11643e-12	3962.49	7.28415	2.35269	GRB2-associated-binding protein 1-like
LOC128232952	RNFT2	3.13495e-12	208.976	7.28329	2.3959	RING finger and transmembrane domain-containing protein 2-like
LOC128214073	PAK5	3.15562e-12	292.725	7.28236	2.88344	serine/threonine-protein kinase PAK 4-like
LOC128234179	GLI3	3.16327e-12	51.565	7.28199	4.42735	zinc finger protein GLI4-like
LOC128244737	NA	3.17183e-12	87.1308	7.28158	7.17267	uncharacterized LOC128244737
LOC128232100	MEGF6	3.19092e-12	2292.44	7.28065	3.25004	protein draper-like
LOC128225215	NA	3.28558e-12	217.486	7.27655	1.527	uncharacterized LOC128225215
LOC128216855	MON2	3.28558e-12	1065.23	7.27653	1.50394	protein MON2 homolog
LOC128219227	GBPC	3.32328e-12	2528.17	7.27494	0.841676	uncharacterized LOC128219227
LOC128226642	NA	3.49614e-12	2366.47	7.26784	4.30047	uncharacterized LOC128226642
LOC128238512	PAWR	3.49614e-12	251.208	7.26784	1.5432	PRKC apoptosis WT1 regulator protein-like
LOC128238617	DCLK3	3.55408e-12	1138.43	7.26553	3.75246	myosin light chain kinase%2C smooth muscle-like
LOC128243924	STR6L	3.5912e-12	2099.37	7.26408	2.47531	stimulated by retinoic acid gene 6 protein-like
LOC128217744	ZFP69	3.60388e-12	80.1276	7.26352	2.63238	zinc finger protein 2-like
LOC128230220	NA	3.74595e-12	72.5305	7.2582	5.20887	uncharacterized LOC128230220
LOC128227498	NA	3.7649e-12	60.937	7.25747	5.77091	uncharacterized LOC128227498
LOC128209097	NA	3.81482e-12	211.719	7.25556	4.82734	uncharacterized LOC128209097
LOC128240591	IP3KH	3.83203e-12	993.434	7.25491	1.91109	inositol-trisphosphate 3-kinase homolog
LOC128202780	NA	3.84546e-12	784.533	7.25439	2.65198	uncharacterized LOC128202780
LOC128214366	NA	3.8875e-12	125.1	7.25279	9.21961	uncharacterized LOC128214366
LOC128230579	ABR	3.94458e-12	8074.81	7.25073	1.65709	uncharacterized LOC128230579
LOC128230131	NA	3.99858e-12	51.003	7.24885	6.10304	uncharacterized LOC128230131
LOC128233502	NA	4.03204e-12	5078.19	7.24759	1.71273	uncharacterized LOC128233502
LOC128243371	PNPH	4.16264e-12	4960.08	7.24309	2.07226	purine nucleoside phosphorylase-like
LOC128236315	SPP2B	4.212e-12	2917.42	7.24145	0.67465	signal peptide peptidase-like 2B
LOC128238582	CHRD1	4.37069e-12	997.581	7.23635	2.66934	cysteine and histidine-rich domain-containing protein 1-like
LOC128235050	ACE	4.4614e-12	5028.84	7.23335	2.57762	angiotensin-converting enzyme-like
LOC128213205	NA	4.4614e-12	89.4734	7.23337	5.79049	uncharacterized LOC128213205
LOC128245821	AEP1	4.57534e-12	25507.9	7.22984	4.23584	aerolysin-like protein
LOC128216949	SLMAP	4.57595e-12	3980.61	7.22978	1.1258	sarcolemmal membrane-associated protein-like
LOC128240085	NA	4.73842e-12	23.7519	7.22491	4.22993	uncharacterized LOC128240085
LOC128230897	NA	4.80852e-12	160.29	7.22278	5.29234	uncharacterized LOC128230897
LOC128217847	NUAK1	4.8774e-12	732.857	7.22068	2.56646	NUAK family SNF1-like kinase 1
LOC128227802	NA	4.90125e-12	1745.59	7.21997	4.83836	uncharacterized LOC128227802
LOC128234794	NA	4.92373e-12	133.854	7.2193	5.88389	uncharacterized LOC128234794
LOC128237119	NA	4.97848e-12	318.24	7.21776	5.03872	uncharacterized LOC128237119
LOC128213917	GIPC1	5.02555e-12	145.768	7.21639	4.68209	PDZ domain-containing protein GIPC1-like
LOC128234183	NA	5.03254e-12	3472.98	7.21616	5.69922	uncharacterized LOC128234183
LOC128239329	OSTM1	5.13317e-12	902.624	7.21321	1.73314	osteopetrosis-associated transmembrane protein 1-like
LOC128214286	PTPRK	5.18724e-12	295.447	7.21174	7.75592	uncharacterized LOC128214286
LOC128205812	NA	5.22079e-12	701.158	7.21077	3.50743	adhesive plaque matrix protein 2-like
LOC128203099	GBP1	5.22085e-12	31.5148	7.21073	22.3784	guanylate-binding protein 1-like
LOC128217993	ACY1	5.28657e-12	646.736	7.20898	3.77613	aminoacylase-1-like
LOC128222188	NA	5.29034e-12	84.6269	7.20884	6.88048	uncharacterized LOC128222188
LOC128238604	NA	5.29138e-12	58.6188	7.20873	4.27576	uncharacterized LOC128238604
LOC128245094	BGBP	5.29444e-12	16132.2	7.20861	3.71914	beta-1%2C3-glucan-binding protein-like
LOC128245083	Y8295	5.49649e-12	301.539	7.20334	4.75515	putative phosphatidylglycerol/phosphatidylinositol transfer protein DDB_G0278295
LOC128229944	MYO1D	5.53852e-12	1717.73	7.20226	1.86077	unconventional myosin-Id-like
LOC128227980	SPART	5.54031e-12	2990.51	7.20217	2.25372	spartin-like
LOC128236217	NA	5.60942e-12	203.602	7.20035	6.92962	uncharacterized LOC128236217
LOC128203092	LRP2	5.62025e-12	4075.16	7.20004	3.9316	spore coat protein SP96-like
LOC128237047	TENX	5.6682e-12	242.359	7.19876	5.93808	multiple epidermal growth factor-like domains protein 10
LOC128213299	TLR4	5.69456e-12	55.8499	7.19808	8.05421	toll-like receptor 4
LOC128231466	NA	5.70068e-12	2621.63	7.19789	3.42768	uncharacterized LOC128231466
LOC128232427	NA	5.7924e-12	174.901	7.19555	3.56506	uncharacterized LOC128232427
LOC128246875	PKHM3	5.79769e-12	814.245	7.19538	2.07219	uncharacterized LOC128246875
LOC128215024	ANX10	5.81727e-12	351.946	7.19488	4.16996	annexin A13-like
LOC128239392	MAOX	5.89053e-12	1185.2	7.19313	4.86548	NADP-dependent malic enzyme-like
LOC128231154	BCL9	5.91919e-12	4126.14	7.19229	1.30763	collagen alpha-1(III) chain-like
LOC128245813	NA	5.93622e-12	36.6311	7.19186	4.87654	uncharacterized LOC128245813
LOC128217748	NA	6.09673e-12	90.331	7.18805	3.98091	uncharacterized LOC128217748
LOC128212935	LIPR1	6.26123e-12	632.881	7.18424	4.94705	inactive pancreatic lipase-related protein 1-like
LOC128208277	NA	6.30492e-12	3416.16	7.18325	3.5059	uncharacterized LOC128208277
LOC128242624	PHNX	6.31438e-12	222.664	7.18298	6.23206	phosphonoacetaldehyde hydrolase-like
LOC128228154	IQGA1	6.41528e-12	35740.6	7.18062	1.75927	ras GTPase-activating-like protein IQGAP1
LOC128217775	NA	6.67969e-12	74.7393	7.17489	5.68861	heat shock 70 kDa protein 12A-like
LOC128216680	KDM7A	6.87205e-12	2533.24	7.17087	1.44919	lysine-specific demethylase 7B-like
LOC128216346	TIF1A	6.91896e-12	167.732	7.1699	5.05826	uncharacterized LOC128216346
LOC128231773	AUHM	6.97886e-12	1198.13	7.16863	1.84267	methylglutaconyl-CoA hydratase%2C mitochondrial-like
LOC128219058	NA	7.11552e-12	36.6214	7.16585	8.02413	hemicentin-1-like
LOC128210678	PAR14	7.30858e-12	2481.71	7.16206	3.46895	protein mono-ADP-ribosyltransferase PARP14-like
LOC128238207	BIR7A	7.36242e-12	503.66	7.16101	5.06351	baculoviral IAP repeat-containing protein 2-like
LOC128216751	HMCN1	7.41724e-12	1260.41	7.15995	5.21857	hemicentin-1-like
LOC128208767	LEG4	7.42732e-12	934.233	7.15972	4.52725	galectin-4-like
LOC128209937	SLIT1	7.63177e-12	5471.02	7.15583	4.8841	uncharacterized LOC128209937
LOC128227813	PRTG	7.67162e-12	437.218	7.15507	5.37945	protogenin-like
LOC128205230	TLR3	7.79343e-12	54.2774	7.15287	6.23445	toll-like receptor 2
LOC128237522	CY24B	7.88589e-12	666.704	7.15121	2.99762	cytochrome b-245 heavy chain-like
LOC128217537	PORCN	8.17477e-12	739.52	7.14606	1.33146	protein-serine O-palmitoleoyltransferase porcupine-like
LOC128209507	NA	8.19423e-12	68.5242	7.14569	5.24661	uncharacterized LOC128209507
LOC128235917	CEAM5	8.23493e-12	384.335	7.14497	5.98637	uncharacterized LOC128235917
LOC128227871	NA	8.27569e-12	375.542	7.14417	2.81071	uncharacterized LOC128227871
LOC128204273	PTEN	8.55712e-12	6429.5	7.13936	1.68826	phosphatidylinositol 3%2C4%2C5-trisphosphate 3-phosphatase and dual-specificity protein phosphatase PTEN-like
LOC128202942	VWA8	8.61193e-12	479.254	7.13841	1.29223	von Willebrand factor A domain-containing protein 8-like
LOC128205235	14332	8.61193e-12	3271.74	7.13835	1.39505	14-3-3 protein beta/alpha-B-like
LOC128213492	NA	8.61193e-12	119.126	7.13839	7.89527	uncharacterized LOC128213492
LOC128232255	NA	8.7862e-12	73.4105	7.13556	5.01891	uncharacterized LOC128232255
LOC128212996	NA	8.80019e-12	96.3534	7.13529	7.29434	uncharacterized LOC128212996
LOC128219926	WDR44	8.80028e-12	1793.64	7.13525	0.781528	WD repeat-containing protein 44-like
LOC128244922	FLII	8.83745e-12	4423.87	7.13459	1.38074	protein flightless-1 homolog
LOC128228056	NEG1	8.9932e-12	863.223	7.1321	4.33481	uncharacterized LOC128228056
LOC128218805	PTHD3	9.22217e-12	1970.07	7.12856	1.8953	patched domain-containing protein 3-like
LOC128236724	GP157	9.31801e-12	95.8596	7.12709	3.26299	G-protein coupled receptor 157-like
LOC128237339	CY24B	9.41068e-12	1669.69	7.12569	2.2389	cytochrome b-245 heavy chain-like
LOC128244564	ZN613	9.56006e-12	226.004	7.12339	2.18487	zinc finger protein 813-like
LOC128223694	NA	9.65478e-12	1069.06	7.12195	6.71372	uncharacterized LOC128223694
LOC128234008	ESYT2	9.96943e-12	4162.74	7.11735	2.53333	extended synaptotagmin-2-like
LOC128219851	YD541	1.00294e-11	11817.6	7.11645	2.5611	uncharacterized LOC128219851
LOC128224685	NA	1.00767e-11	273.301	7.11572	5.80046	uncharacterized LOC128224685
LOC128228615	F185A	1.01494e-11	1216.6	7.11464	2.78815	protein FAM185A-like
LOC128233018	HTAI2	1.01494e-11	3576.02	7.1146	1.20946	oxidoreductase HTATIP2-like
LOC128230602	ANK1	1.03976e-11	161.861	7.11102	4.41088	uncharacterized LOC128230602
LOC128232425	TYR3	1.04903e-11	982.448	7.10975	3.05761	putative tyrosinase-like protein tyr-3
LOC128224020	MESH	1.06751e-11	4222.14	7.1073	1.47826	sushi domain-containing protein 2-like
LOC128205241	UN5BB	1.07703e-11	374.363	7.10599	1.92376	netrin receptor UNC5B-like
LOC128219750	H6ST2	1.07963e-11	1018.01	7.10561	0.811929	heparan-sulfate 6-O-sulfotransferase 2-like
LOC128236289	QVR	1.10155e-11	66493.9	7.10275	4.64454	protein quiver-like
LOC128218970	NA	1.11135e-11	3206.45	7.10149	2.6798	uncharacterized LOC128218970
LOC128216956	TWF1	1.12139e-11	5289.23	7.10016	0.932922	twinfilin-1-like
LOC128203084	NA	1.14057e-11	24.0954	7.09769	5.87491	uncharacterized LOC128203084
LOC128216785	NA	1.21274e-11	86.0295	7.08896	5.01885	uncharacterized LOC128216785
LOC128224481	PLC	1.22454e-11	211.54	7.08757	5.01984	perlucin-like
LOC128235170	NA	1.23807e-11	42.0469	7.08601	8.22497	uncharacterized LOC128235170
LOC128236976	MRES1	1.25489e-11	144.619	7.08402	1.7852	uncharacterized LOC128236976
LOC128231151	ITB1	1.29626e-11	43338.2	7.0794	1.63774	integrin beta-1-like
LOC128217636	SAMD9	1.35725e-11	709.561	7.07294	3.22595	uncharacterized LOC128217636
LOC128236778	ZN624	1.40931e-11	124.884	7.06763	1.63214	gastrula zinc finger protein XlCGF57.1-like
LOC128209646	PP4P2	1.43461e-11	2547.36	7.06508	1.4147	type 2 phosphatidylinositol 4%2C5-bisphosphate 4-phosphatase-like
LOC128218973	NA	1.45279e-11	95.6716	7.06325	4.28067	uncharacterized LOC128218973
LOC128204181	KPRS4	1.45282e-11	120.542	7.0632	3.94957	uncharacterized LOC128204181
LOC128238632	EVA1C	1.48315e-11	121.591	7.06029	2.57611	uncharacterized LOC128238632
LOC128217000	MYBPP	1.50586e-11	400.139	7.05814	3.28087	MYCBP-associated protein-like
LOC128223122	COPT1	1.54475e-11	5758.15	7.05447	1.88735	high affinity copper uptake protein 1-like
LOC128233371	KLC	1.56639e-11	1186.81	7.05249	3.50409	uncharacterized LOC128233371
LOC128241779	ZAN	1.58555e-11	144.957	7.05072	4.31314	uncharacterized LOC128241779
LOC128205563	IRS1	1.59655e-11	759.299	7.04971	1.83965	uncharacterized LOC128205563
LOC128217297	NLRC3	1.6741e-11	85.4323	7.04294	4.02166	uncharacterized LOC128217297
LOC128219420	NA	1.73467e-11	46.8463	7.03774	8.95776	uncharacterized LOC128219420
LOC128214200	TNF10	1.74826e-11	1220.97	7.03657	3.03385	uncharacterized LOC128214200
LOC128238328	TENX	1.7741e-11	117.66	7.03444	4.73737	multiple epidermal growth factor-like domains protein 10
LOC128228129	SGCB	1.7856e-11	1226.2	7.03346	1.28509	beta-sarcoglycan-like
LOC128241373	NA	1.80868e-11	212.999	7.03159	1.35683	uncharacterized LOC128241373
LOC128207422	NA	1.81408e-11	13803.9	7.03109	1.65638	protein enabled homolog
LOC128217898	NA	1.8288e-11	34.6915	7.02988	6.81154	uncharacterized LOC128217898
LOC128241473	DESP	1.86023e-11	46.6494	7.02742	5.20503	desmoplakin-A-like
LOC128238401	NA	1.86425e-11	785.832	7.02707	1.76511	uncharacterized LOC128238401
LOC128235179	HMCN1	1.87154e-11	602.145	7.02649	5.12823	hemicentin-1-like
LOC128209478	LEC	1.8765e-11	4605.09	7.02608	5.36799	galactose-binding lectin-like
LOC128206751	PTPRS	1.93034e-11	718.621	7.02204	5.12178	receptor-type tyrosine-protein phosphatase alpha-like
LOC128234172	ASTRB	1.94013e-11	3247.58	7.02126	1.71203	protein Aster-B-like
LOC128230291	ANS1A	2.02445e-11	6868.66	7.0151	1.76623	ankyrin repeat and sterile alpha motif domain-containing protein 1B-like
LOC128231250	NA	2.03546e-11	27.5296	7.0143	3.86235	uncharacterized LOC128231250
LOC128222427	NA	2.06422e-11	93.4241	7.01222	4.84236	uncharacterized LOC128222427
LOC128232768	NA	2.23863e-11	3666.84	7.00066	1.86681	uncharacterized LOC128232768
LOC128212024	CB016	2.24074e-11	152.33	7.00048	4.12875	uncharacterized LOC128212024
LOC128226503	STA13	2.40243e-11	13759.5	6.99022	1.96148	uncharacterized LOC128226503
LOC128211239	NA	2.40926e-11	133.333	6.98978	5.3156	uncharacterized LOC128211239
LOC128237745	AGRL3	2.41624e-11	8186.66	6.98933	5.2232	adhesion G protein-coupled receptor L4-like
LOC128243619	NA	2.4261e-11	301.607	6.98872	3.58381	uncharacterized LOC128243619
LOC128203702	NA	2.43008e-11	2801.69	6.98845	2.12541	uncharacterized LOC128203702
LOC128205415	FRAS1	2.54097e-11	44.9765	6.98198	4.86802	cell death abnormality protein 1-like
LOC128220144	NA	2.58398e-11	6070.85	6.9795	1.93729	uncharacterized LOC128220144
LOC128238388	DUS16	2.69785e-11	476.652	6.97327	2.7981	uncharacterized LOC128238388
LOC128217645	NA	2.77552e-11	2043.49	6.96916	1.2789	uncharacterized LOC128217645
LOC128240834	CP1A1	2.78807e-11	1667.07	6.96844	3.95381	uncharacterized LOC128240834
LOC128230613	BICRL	2.93852e-11	2804.25	6.96088	1.08681	uncharacterized LOC128230613
LOC128226763	NA	2.96111e-11	1223.43	6.95976	2.03922	uncharacterized LOC128226763
LOC128241736	TLR4	2.97385e-11	84.148	6.95911	5.9366	toll-like receptor 4
LOC128206597	NA	2.97417e-11	1037.59	6.95906	4.50444	uncharacterized LOC128206597
LOC128226871	HS12A	3.00445e-11	75.1074	6.95759	4.95775	heat shock 70 kDa protein 12A-like
LOC128232514	RHG05	3.14627e-11	4176.69	6.95084	1.67119	rho GTPase-activating protein 5-like
LOC128221343	NA	3.19727e-11	134.108	6.94845	6.02437	uncharacterized LOC128221343
LOC128208143	NA	3.25039e-11	2408.07	6.946	1.19298	uncharacterized LOC128208143
LOC128220265	NA	3.28633e-11	86.52	6.94436	5.70745	uncharacterized LOC128220265
LOC128213549	NA	3.3372e-11	452.389	6.94207	5.74355	uncharacterized LOC128213549
LOC128207827	ODBA	3.39829e-11	2302.94	6.93939	0.921094	2-oxoisovalerate dehydrogenase subunit alpha%2C mitochondrial-like
LOC128207198	NA	3.40464e-11	13127.7	6.93908	3.55268	uncharacterized LOC128207198
LOC128235176	2024-08-05	3.49228e-11	335.835	6.93541	2.31457	uncharacterized LOC128235176
LOC128234671	NA	3.52841e-11	6333.84	6.93391	5.04028	uncharacterized LOC128234671
LOC128244848	NA	3.60544e-11	289.216	6.9307	2.85202	myb/SANT-like DNA-binding domain-containing protein 4
LOC128202744	CPTP	3.62247e-11	827.364	6.92995	1.36479	ceramide-1-phosphate transfer protein-like
LOC128224273	DRD1	3.69206e-11	55.8613	6.92717	5.92132	cholecystokinin receptor type A-like
LOC128242928	NA	3.70197e-11	905.809	6.92675	3.4038	uncharacterized LOC128242928
LOC128226785	NA	3.7386e-11	43.8211	6.92532	3.28007	uncharacterized LOC128226785
LOC128240281	DIP2C	3.74147e-11	3053.97	6.92517	1.76281	disco-interacting protein 2 homolog C-like
LOC128236008	ANKZ1	3.74656e-11	185.48	6.9249	1.93701	ankyrin repeat and zinc finger domain-containing protein 1-like
LOC128205815	LAR	3.74763e-11	941.716	6.92481	5.05481	receptor-type tyrosine-protein phosphatase alpha-like
LOC128205958	NA	3.76375e-11	437.451	6.92413	4.64987	receptor-type tyrosine-protein phosphatase mu-like
LOC128234317	CD22	3.84697e-11	87.6058	6.92095	8.7043	neural cell adhesion molecule 1-like
LOC128240470	TLR4	3.85112e-11	32.5037	6.92075	8.43094	toll-like receptor 4
LOC128240352	NA	3.911e-11	2276.33	6.91849	7.59192	uncharacterized LOC128240352
LOC128206102	PTPRA	3.93047e-11	393.843	6.91774	4.79528	receptor-type tyrosine-protein phosphatase alpha-like
LOC128209653	NA	3.9377e-11	353.023	6.91744	4.13563	uncharacterized LOC128209653
LOC128234640	NPHN	4.0596e-11	78.564	6.91296	4.92714	nephrin-like
LOC128240217	NA	4.06542e-11	63.2062	6.91271	4.59813	uncharacterized LOC128240217
LOC128233731	CEAM5	4.08883e-11	379.538	6.91186	5.2573	contactin-2-like
LOC128241584	ZG57	4.20481e-11	282.524	6.90781	1.89617	uncharacterized LOC128241584
LOC128227618	N2F1A	4.36835e-11	71.9918	6.90227	5.1974	nuclear receptor subfamily 2 group F member 1-A-like
LOC128241417	MATN1	4.37769e-11	3452.1	6.90193	5.32119	collagen alpha-4(VI) chain-like
LOC128243276	KC1A	4.41748e-11	5289.09	6.9006	1.03772	casein kinase I-like
LOC128238490	TM50B	4.42867e-11	2657.75	6.9002	1.38321	transmembrane protein 50B-like
LOC128244040	NA	4.47837e-11	22.4843	6.89857	4.76041	uncharacterized LOC128244040
LOC128221673	NA	4.50985e-11	315.364	6.89754	3.18171	uncharacterized LOC128221673
LOC128246219	SC5A6	4.58501e-11	831.876	6.89505	3.7132	sodium-dependent multivitamin transporter-like
LOC128221189	NA	4.62052e-11	4050.84	6.89385	6.49834	uncharacterized LOC128221189
LOC128244527	PCSK4	4.62319e-11	239.069	6.89373	4.69398	proprotein convertase subtilisin/kexin type 4-like
LOC128235834	NA	4.64209e-11	62.4727	6.89311	4.73263	uncharacterized LOC128235834
LOC128228912	NA	4.69579e-11	224.957	6.89143	7.42963	uncharacterized LOC128228912
LOC128226994	DS	4.80159e-11	283.493	6.88822	0.962104	protein dachsous-like
LOC128230266	BAX	4.92371e-11	4636.9	6.8846	0.70137	apoptosis regulator BAX-like
LOC128238280	NA	5.05227e-11	1525.16	6.88081	4.548	hemicentin-1-like
LOC128211366	NA	5.101e-11	289.635	6.87936	4.37934	uncharacterized LOC128211366
LOC128214761	NA	5.23341e-11	2437.05	6.87567	2.52979	uncharacterized LOC128214761
LOC128242514	NA	5.27244e-11	136.667	6.87453	3.78479	uncharacterized LOC128242514
LOC128243154	CD109	5.27792e-11	490.968	6.87434	4.59335	CD109 antigen-like
LOC128208910	DAAM2	5.3305e-11	947.906	6.87285	3.4721	disheveled-associated activator of morphogenesis 1-like
LOC128218578	FUCTC	5.38156e-11	1444.25	6.87137	2.65665	alpha-(1%2C3)-fucosyltransferase fut-5-like
LOC128229407	NA	5.4412e-11	53.4422	6.86975	5.71872	uncharacterized LOC128229407
LOC128228301	NA	5.47975e-11	139.14	6.86867	3.39122	uncharacterized LOC128228301
LOC128246948	NA	5.58393e-11	2542.62	6.86586	2.5811	uncharacterized LOC128246948
LOC128228744	MDMC	5.64038e-11	169.674	6.8643	5.341	O-methyltransferase MdmC-like
LOC128213525	NA	5.6469e-11	70.4914	6.8641	3.37445	uncharacterized LOC128213525
LOC128211219	PAR14	5.6659e-11	2688.2	6.86358	2.45692	protein mono-ADP-ribosyltransferase PARP14-like
LOC128239002	HACE1	5.71341e-11	1370.44	6.8623	2.17713	E3 ubiquitin-protein ligase HACE1-like
LOC128216665	NA	5.88425e-11	139.656	6.85793	3.47039	uncharacterized LOC128216665
LOC128219814	NA	6.22869e-11	2493.04	6.84944	2.19774	serine/threonine-protein phosphatase 2A regulatory subunit B'' subunit beta-like
LOC128234107	SELS	6.23906e-11	4168.95	6.84912	1.7277	selenoprotein S-like
LOC128235288	NA	6.24103e-11	214.646	6.84903	4.46294	uncharacterized LOC128235288
LOC128223388	ERBB2	6.41771e-11	1013.79	6.84496	4.7778	uncharacterized LOC128223388
LOC128221341	NA	6.88971e-11	787.369	6.83443	4.33403	uncharacterized LOC128221341
LOC128240873	NA	6.8951e-11	1851.01	6.83427	1.38112	uncharacterized LOC128240873
LOC128207463	PPR37	6.9896e-11	425.952	6.8322	2.02774	protein phosphatase 1 regulatory subunit 37-like
LOC128218600	CAD23	7.04429e-11	352.77	6.83104	7.22189	cadherin-23-like
LOC128232709	NA	7.24227e-11	445.277	6.82699	3.38706	uncharacterized LOC128232709
LOC128216805	CA2D2	7.2951e-11	2736.96	6.8259	2.53371	voltage-dependent calcium channel subunit alpha-2/delta-2-like
LOC128206237	ROCK1	7.34976e-11	103.752	6.82475	8.94905	rho-associated protein kinase 2-like
LOC128219872	NA	7.41872e-11	69.4175	6.82333	5.48079	uncharacterized LOC128219872
LOC128214611	NA	7.50448e-11	166.933	6.8216	4.52597	uncharacterized LOC128214611
LOC128219585	KOI	7.60264e-11	2358.29	6.81961	1.45314	SUN domain-containing protein 1-like
LOC128233565	INX5	7.7311e-11	489.96	6.81716	6.69188	innexin-5-like
LOC128219766	KMCP1	7.75175e-11	1222.57	6.81674	3.31711	kidney mitochondrial carrier protein 1-like
LOC128227748	PTN9	8.14599e-11	3647.72	6.80937	1.40881	tyrosine-protein phosphatase non-receptor type 9-like
LOC128207209	NA	8.38113e-11	1459.26	6.80519	2.92022	uncharacterized LOC128207209
LOC128210365	CP4F4	8.79435e-11	293.785	6.7981	5.97073	cytochrome P450 4F4-like
LOC128245714	NA	8.89841e-11	7037.18	6.79632	4.66329	uncharacterized LOC128245714
LOC128245488	NEP	9.0409e-11	90.3327	6.79395	5.11933	neprilysin-4-like
LOC128218209	ZN600	9.04661e-11	1626.58	6.79382	0.760618	zinc finger protein 271-like
LOC128226514	HS12B	9.05776e-11	1688.61	6.7936	3.26364	heat shock 70 kDa protein 12B-like
LOC128205437	PTPRA	9.25551e-11	228.1	6.79033	6.23639	receptor-type tyrosine-protein phosphatase kappa-like
LOC128231716	RHG39	9.28358e-11	12199.5	6.78981	1.94724	rho GTPase-activating protein 39-like
LOC128219536	OXLT	9.35998e-11	399.091	6.78859	2.02364	uncharacterized MFS-type transporter YhjX-like
LOC128218905	HMCN1	9.42812e-11	54.3346	6.7875	3.41441	properdin-like
LOC128217436	NRP1	9.64568e-11	200.961	6.78405	3.5316	uncharacterized LOC128217436
LOC128244830	NA	9.88564e-11	1005.89	6.78046	1.11426	uncharacterized LOC128244830
LOC128207173	CYGB1	9.97268e-11	2256.61	6.77915	1.18118	neuroglobin-like
LOC128209130	ZO61	1.00059e-10	430.14	6.77863	2.37526	zinc finger protein 37-like
LOC128226881	SCRB2	1.03634e-10	3840.5	6.77316	1.5293	lysosome membrane protein 2-like
LOC128223922	COAA	1.04341e-10	3754.35	6.77214	1.60746	uncharacterized LOC128223922
LOC128235054	NA	1.0463e-10	260.792	6.77162	7.41192	uncharacterized LOC128235054
LOC128239208	BIRC7	1.04935e-10	75.8682	6.77116	4.50897	baculoviral IAP repeat-containing protein 3-like
LOC128216677	NA	1.05788e-10	47.803	6.76995	5.63431	uncharacterized LOC128216677
LOC128223741	SIR1	1.06969e-10	545.929	6.76822	2.83416	NAD-dependent protein deacetylase sirtuin-1-like
LOC128204515	CHIT1	1.08321e-10	442.949	6.76628	2.58003	chitotriosidase-1-like
LOC128240301	DTX3L	1.11914e-10	64.9639	6.76128	4.79643	E3 ubiquitin-protein ligase DTX3L-like
LOC128243431	NA	1.12671e-10	477.094	6.76026	2.29654	uncharacterized LOC128243431
LOC128210554	AEP1	1.1613e-10	24515.5	6.75572	5.90345	aerolysin-like protein
LOC128218366	HMCN1	1.1613e-10	342.549	6.75576	2.70938	properdin-like
LOC128238415	TYPH	1.20697e-10	293.5	6.75009	6.33519	thymidine phosphorylase-like
LOC128217845	ZMY10	1.21546e-10	70.8124	6.74903	1.47516	zinc finger MYND domain-containing protein 10-like
LOC128214301	TPMT	1.2456e-10	5627.82	6.74536	2.01567	probable thiopurine S-methyltransferase
LOC128204142	TIE1	1.24812e-10	96.3064	6.74502	9.99816	scavenger receptor class F member 2-like
LOC128239256	NCAM1	1.2512e-10	132.074	6.74459	7.46295	nephrin-like
LOC128220449	NA	1.26384e-10	74.8387	6.74305	4.45085	uncharacterized LOC128220449
LOC128224547	URIC	1.27732e-10	368.338	6.74143	2.23662	uricase-like
LOC128209796	NA	1.28708e-10	2273.35	6.74028	1.40895	sodium/calcium exchanger 3-like
LOC128235056	LAR	1.29609e-10	126.072	6.73903	6.61832	uncharacterized LOC128235056
LOC128217069	NA	1.30231e-10	400.553	6.73825	2.03666	membrane-associated guanylate kinase%2C WW and PDZ domain-containing protein 3-like
LOC128246424	LICH	1.33263e-10	77.5079	6.73475	7.97001	lysosomal acid lipase/cholesteryl ester hydrolase-like
LOC128219886	NA	1.36847e-10	3910.61	6.73074	2.17963	uncharacterized LOC128219886
LOC128238442	CPAS1	1.37221e-10	2657.17	6.73022	2.11418	uncharacterized LOC128238442
LOC128213556	WUN	1.3821e-10	68.559	6.72909	5.89724	phospholipid phosphatase 1-like
LOC128226491	RIT2	1.39745e-10	737.189	6.72737	1.69377	GTP-binding protein Rit2-like
LOC128213783	GAK	1.39826e-10	1773.96	6.72716	1.52021	cyclin-G-associated kinase-like
LOC128237877	RYAR	1.40134e-10	266.435	6.7268	4.87872	delta-type opioid receptor-like
LOC128234477	AGRD1	1.40315e-10	164.962	6.72658	7.89015	adhesion G-protein coupled receptor D1-like
LOC128234177	CATL	1.43698e-10	18612.8	6.72299	3.82777	procathepsin L-like
LOC128231732	TENR	1.44131e-10	59.2489	6.72251	6.00542	angiopoietin-related protein 7-like
LOC128219995	NA	1.48302e-10	10.5676	6.71824	20.862	uncharacterized LOC128219995
LOC128234212	ZNF2	1.54383e-10	1182.42	6.71218	1.16685	zinc finger protein 37-like
LOC128209178	TNR16	1.54591e-10	170.827	6.71195	3.46093	tumor necrosis factor receptor superfamily member 6B-like
LOC128214151	NA	1.54726e-10	2495.83	6.71178	1.72018	cAMP-specific 3'%2C5'-cyclic phosphodiesterase 4C-like
LOC128230927	S13A2	1.55265e-10	157.35	6.71123	5.17331	uncharacterized LOC128230927
LOC128234144	TLR4	1.55598e-10	74.6791	6.71088	3.87309	toll-like receptor 4
LOC128245619	MOM5	1.56592e-10	534.111	6.70983	4.9619	frizzled-2-like
LOC128202661	DDI2	1.57525e-10	541.843	6.70893	1.56181	protein DDI1 homolog 2-like
LOC128214891	NA	1.57975e-10	1103.75	6.70843	6.21328	uncharacterized LOC128214891
LOC128214794	HS3S5	1.58381e-10	1597.74	6.70802	3.24352	heparan sulfate glucosamine 3-O-sulfotransferase 5-like
LOC128218357	NA	1.5931e-10	76.7311	6.70709	4.07879	histone H3.v1-like
LOC128238951	NA	1.61392e-10	10186.8	6.70507	1.61243	rho GTPase-activating protein 12-like
LOC128219648	FOSLA	1.64449e-10	1402.84	6.70225	5.07511	transcription factor kayak-like
LOC128221909	NA	1.66473e-10	92.9155	6.70031	6.03363	uncharacterized LOC128221909
LOC128230311	ANS1A	1.67737e-10	4221.91	6.69916	1.77685	ankyrin repeat and sterile alpha motif domain-containing protein 1B-like
LOC128203439	RNF6	1.68814e-10	226.88	6.69815	7.99186	uncharacterized LOC128203439
LOC128207994	SPHK2	1.69375e-10	1199.31	6.69763	2.66529	sphingosine kinase 1-like
LOC128217724	HXK2	1.70742e-10	176.787	6.69637	3.09202	hexokinase-1-like
LOC128241612	MYOM	1.74346e-10	538.397	6.6932	5.50988	uncharacterized LOC128241612
LOC128222447	NA	1.7468e-10	1616.02	6.69288	2.24975	uncharacterized LOC128222447
LOC128218564	TRI33	1.77309e-10	621.622	6.69062	2.61288	uncharacterized LOC128218564
LOC128233987	NA	1.78327e-10	5647.69	6.68974	1.02026	abl interactor 2-like
LOC128211619	NA	1.7935e-10	105.237	6.68886	3.51514	uncharacterized LOC128211619
LOC128211322	NA	1.79635e-10	370.461	6.68855	4.38002	uncharacterized LOC128211322
LOC128225820	NEC2	1.80809e-10	61.2599	6.68756	5.89641	neuroendocrine convertase 2-like
LOC128245133	TLR4	1.80851e-10	697.159	6.68745	4.85244	toll-like receptor 4
LOC128216934	GRM8	1.8289e-10	86.5035	6.68577	6.17394	metabotropic glutamate receptor 8-like
LOC128208803	SPTCB	1.83969e-10	18421.9	6.68487	1.38098	spectrin beta chain-like
LOC128211863	F13B	1.8527e-10	2369.98	6.68377	4.37508	uncharacterized LOC128211863
LOC128207330	NA	1.90329e-10	38474.9	6.67965	2.98015	uncharacterized LOC128207330
LOC128241411	FADD3	1.925e-10	34.906	6.6778	3.22701	3-[(3aS%2C4S%2C7aS)-7a-methyl-1%2C5-dioxo-octahydro-1H-inden-4-yl]propanoyl	CoA ligase-like
LOC128203302	HS12B	1.98464e-10	61.9521	6.67321	9.36176	heat shock 70 kDa protein 12B-like
LOC128216741	MLRP1	2.0094e-10	461.182	6.67131	4.34933	MAM and LDL-receptor class A domain-containing protein 2-like
LOC128240821	FGFR3	2.02058e-10	755.103	6.67038	4.27534	uncharacterized LOC128240821
LOC128226505	NA	2.02699e-10	44.6893	6.66983	5.31195	uncharacterized LOC128226505
LOC128237152	RHG20	2.03059e-10	1148.6	6.66954	2.87879	uncharacterized LOC128237152
LOC128209594	NA	2.03328e-10	184.79	6.6693	8.88474	uncharacterized LOC128209594
LOC128236684	FBXW7	2.03673e-10	39.625	6.66901	7.00236	uncharacterized LOC128236684
LOC128232191	NCLX	2.04515e-10	392.988	6.66833	1.79785	mitochondrial sodium/calcium exchanger protein-like
LOC128209577	NA	2.05879e-10	163.607	6.66724	10.1848	uncharacterized LOC128209577
LOC128217581	ITIH3	2.07866e-10	144.279	6.66579	4.95935	inter-alpha-trypsin inhibitor heavy chain H3-like
LOC128241437	NA	2.08641e-10	26.1253	6.6652	6.4015	putative uncharacterized protein MYH16
LOC128203176	CASP2	2.11187e-10	297.566	6.66338	2.29671	cell death protein 3-like
LOC128204204	YAJO	2.11431e-10	82.4714	6.66318	6.49266	1-deoxyxylulose-5-phosphate synthase YajO-like
LOC128206256	EMC2	2.12386e-10	550.992	6.66247	4.29274	ER membrane protein complex subunit 2-like
LOC128214497	CASP1	2.13743e-10	167.464	6.6615	6.32235	uncharacterized LOC128214497
LOC128218953	SREC	2.15167e-10	748.706	6.66048	4.7609	platelet endothelial aggregation receptor 1-like
LOC128208955	SOCS4	2.17031e-10	891.929	6.6591	1.92011	suppressor of cytokine signaling 4-like
LOC128243282	IRF4	2.19436e-10	2275.41	6.65744	3.31511	interferon regulatory factor 4-like
LOC128218139	NA	2.21674e-10	82.9263	6.65587	5.76357	integumentary mucin C.1-like
LOC128240496	UNC9	2.25334e-10	48.2137	6.65335	4.1338	innexin unc-9-like
LOC128206156	OX2R	2.25339e-10	788.473	6.65327	4.21164	alpha-2A adrenergic receptor-like
LOC128239857	NA	2.29208e-10	232.712	6.65064	7.86135	uncharacterized LOC128239857
LOC128223876	NA	2.32172e-10	2766.54	6.64864	2.17362	uncharacterized LOC128223876
LOC128204251	NA	2.34365e-10	187.651	6.64721	4.07158	uncharacterized LOC128204251
LOC128206338	PASK	2.35443e-10	628.476	6.6465	1.71362	uncharacterized LOC128206338
LOC128242425	NA	2.35596e-10	1527.68	6.64637	1.44181	uncharacterized LOC128242425
LOC128239091	TM45B	2.36256e-10	219.508	6.64592	2.05018	transmembrane protein 45B-like
LOC128206651	TENX	2.3768e-10	60.389	6.64495	7.19139	protein draper-like
LOC128240582	TLR4	2.38254e-10	1174.44	6.64456	4.26807	toll-like receptor 4
LOC128204632	NA	2.43491e-10	644.453	6.64128	9.14124	dentin sialophosphoprotein-like
LOC128227459	NA	2.46269e-10	247.594	6.63957	4.66948	putative uncharacterized protein MYH16
LOC128226117	SC5A9	2.5015e-10	272.719	6.63722	5.34909	sodium/glucose cotransporter 4-like
LOC128237897	NA	2.5015e-10	349.831	6.63718	3.55309	uncharacterized LOC128237897
LOC128233055	CAH14	2.50246e-10	3883.93	6.63709	5.2409	carbonic anhydrase 2-like
LOC128233929	NA	2.50301e-10	1112.92	6.63702	5.8339	uncharacterized LOC128233929
LOC128214554	RUSD1	2.55931e-10	140.08	6.63362	1.46779	RNA pseudouridylate synthase domain-containing protein 1-like
LOC128243023	GSTA	2.56657e-10	118.69	6.63313	4.24709	glutathione S-transferase A-like
LOC128217942	NA	2.61979e-10	149.169	6.62998	5.04942	uncharacterized LOC128217942
LOC128237367	KMT5A	2.62905e-10	45.5496	6.62942	5.74127	N-lysine methyltransferase KMT5A-like
LOC128208061	BDH	2.63454e-10	41.695	6.62904	2.74586	retinol dehydrogenase 16-like
LOC128207898	UN112	2.68874e-10	21776.4	6.62591	2.08523	fermitin family homolog 2-like
LOC128205066	PTPRM	2.7027e-10	818.108	6.62511	3.23331	receptor-type tyrosine-protein phosphatase mu-like
LOC128235793	NPHN	2.70405e-10	106.679	6.625	6.56806	synaptogenesis protein syg-2-like
LOC128216817	MSD3	2.72776e-10	41.5729	6.62359	5.6285	myb/SANT-like DNA-binding domain-containing protein 3
LOC128216979	NA	2.7744e-10	638.334	6.62105	2.4571	uncharacterized LOC128216979
LOC128245408	PPBT	2.77871e-10	428.638	6.62078	5.66626	alkaline phosphatase-like
LOC128211301	NA	2.78624e-10	529.185	6.62034	2.14124	uncharacterized LOC128211301
LOC128213873	UBE2W	2.78728e-10	3270.66	6.62025	0.740844	ubiquitin-conjugating enzyme E2 W-like
LOC128210465	GFPT1	2.83211e-10	9051.55	6.61781	1.422	glutamine--fructose-6-phosphate aminotransferase [isomerizing] 2-like
LOC128229671	TYW2	2.85969e-10	175.474	6.61626	3.28813	tRNA wybutosine-synthesizing protein 2 homolog
LOC128239436	NA	2.93951e-10	49.1812	6.61188	3.69941	uncharacterized LOC128239436
LOC128202729	KPC1	2.98138e-10	8880.54	6.60971	1.45176	calcium-dependent protein kinase C-like
LOC128234079	KLC	3.02905e-10	235.478	6.60733	3.81244	uncharacterized LOC128234079
LOC128245140	NAGPA	3.03055e-10	1105.96	6.60721	2.03435	uncharacterized LOC128245140
LOC128203101	C1QL2	3.03698e-10	314.983	6.60686	6.52535	caprin-2-like
LOC128216734	KPCD	3.21707e-10	2683.66	6.59813	1.12545	protein kinase C delta type-like
LOC128211435	NA	3.34187e-10	1195.81	6.59237	6.443	uncharacterized LOC128211435
LOC128246674	NA	3.36118e-10	7956.65	6.59148	3.82686	uncharacterized LOC128246674
LOC128235121	NA	3.37455e-10	324.538	6.59085	4.56729	mucin-5AC-like
LOC128239015	NA	3.39559e-10	2322.78	6.58981	5.88966	uncharacterized LOC128239015
LOC128215594	WASC5	3.4177e-10	1770.54	6.58877	1.0557	WASH complex subunit 5-like
LOC128239452	NA	3.44502e-10	284.602	6.58751	8.06356	uncharacterized LOC128239452
LOC128245036	PTN1	3.60437e-10	9112.89	6.58056	1.83754	tyrosine-protein phosphatase non-receptor type 1-like
LOC128242880	GSLG1	3.64258e-10	2360.25	6.57892	1.26616	Golgi apparatus protein 1-like
LOC128234418	CEAM5	3.78994e-10	465.07	6.57294	5.31444	hemicentin-2-like
LOC128236254	NA	3.8003e-10	101.451	6.5725	5.18376	uncharacterized LOC128236254
LOC128223304	NA	3.81993e-10	167.156	6.57169	5.3721	uncharacterized LOC128223304
LOC128205191	NA	3.86998e-10	10878.1	6.56964	5.20643	uncharacterized LOC128205191
LOC128202999	NA	3.89864e-10	569.901	6.56846	5.02522	DC-STAMP domain-containing protein 2-like
LOC128233907	ABCG1	3.90853e-10	5066.26	6.56805	2.0034	ATP-binding cassette sub-family G member 1-like
LOC128243271	NA	3.91873e-10	93.8299	6.56758	8.23264	uncharacterized LOC128243271
LOC128220067	GIGA6	3.94514e-10	512.84	6.56651	5.7671	penicillin-binding protein 4-like
LOC128205288	AGRL3	3.9758e-10	562.254	6.56531	6.1132	adhesion G protein-coupled receptor L3-like
LOC128242442	OPSD1	4.04852e-10	2465.5	6.5625	3.33486	D(2) dopamine receptor A-like
LOC128240704	GRASP	4.05205e-10	528.469	6.56229	2.10231	uncharacterized LOC128240704
LOC128212938	NA	4.05837e-10	73.9677	6.56202	2.97659	uncharacterized LOC128212938
LOC128229335	MYPH	4.15805e-10	6021.62	6.55817	3.78837	myophilin-like
LOC128236787	FRRS1	4.15971e-10	34.8624	6.55808	5.08465	putative ferric-chelate reductase 1 homolog
LOC128217567	ANR10	4.19138e-10	5015.55	6.55683	2.52834	26S proteasome non-ATPase regulatory subunit 10-like
LOC128245098	NA	4.29371e-10	6096.63	6.55308	1.67713	uncharacterized LOC128245098
LOC128233955	NA	4.39158e-10	219.691	6.54956	5.31451	complement C1q-like protein 4
LOC128208263	NA	4.4494e-10	616.675	6.54753	1.16492	uncharacterized LOC128208263
LOC128244450	CHIA	4.4517e-10	2117.24	6.54742	5.02804	acidic mammalian chitinase-like
LOC128211842	GP157	4.48257e-10	31.2012	6.54635	7.79266	G-protein coupled receptor 157-like
LOC128234042	SLP1	4.5403e-10	82.9553	6.54436	3.38992	uncharacterized LOC128234042
LOC128212393	FBXW4	4.59644e-10	645.794	6.54248	0.877893	F-box/WD repeat-containing protein 4-like
LOC128211019	NA	4.60051e-10	282.274	6.54227	2.84946	uncharacterized LOC128211019
LOC128229091	CLPX	4.62533e-10	1327.49	6.54143	0.965788	ATP-dependent Clp protease ATP-binding subunit ClpX-like
LOC128244351	VAMP7	4.62916e-10	48.3493	6.54127	3.90813	vesicle-associated membrane protein 7-like
LOC128227349	NA	4.72776e-10	124.906	6.53808	5.56214	uncharacterized LOC128227349
LOC128240892	NA	4.77192e-10	523.104	6.53661	1.36363	uncharacterized LOC128240892
LOC128213842	ATS6	4.78884e-10	203.455	6.53604	3.51248	A disintegrin and metalloproteinase with thrombospondin motifs 6-like
LOC128218298	ABTB1	4.81614e-10	1305.45	6.53512	1.24562	ankyrin repeat and BTB/POZ domain-containing protein 1-like
LOC128238271	NA	4.81637e-10	213.83	6.53507	5.7816	uncharacterized LOC128238271
LOC128206229	NA	4.86885e-10	5129.28	6.53341	5.7462	uncharacterized LOC128206229
LOC128220494	PLS2	4.87197e-10	1690.67	6.53328	1.92581	phospholipid scramblase 1-like
LOC128236846	FBXW7	5.00877e-10	37.691	6.52902	6.5373	uncharacterized LOC128236846
LOC128222590	PTPRS	5.03273e-10	91.0796	6.52826	5.96247	receptor-type tyrosine-protein phosphatase S-like
LOC128236294	HPS3	5.08338e-10	1021.47	6.52673	1.07923	BLOC-2 complex member HPS3-like
LOC128223422	NA	5.26594e-10	1200.41	6.52121	2.71503	uncharacterized LOC128223422
LOC128227821	HS12A	5.31778e-10	3163.53	6.51963	1.29394	heat shock 70 kDa protein 12A-like
LOC128230065	GCNT1	5.34803e-10	103.415	6.51874	5.40098	beta-1%2C3-galactosyl-O-glycosyl-glycoprotein beta-1%2C6-N-acetylglucosaminyltransferase-like
LOC128238327	ADA10	5.43342e-10	315.978	6.51628	7.20221	disintegrin and metalloproteinase domain-containing protein 10-like
LOC128204253	NA	5.47473e-10	550.845	6.51511	6.64581	uncharacterized LOC128204253
LOC128220579	NA	5.52833e-10	193.083	6.5135	5.6892	uncharacterized LOC128220579
LOC128242285	CYB5	5.55799e-10	1356.6	6.51254	3.61565	cytochrome b5-like
LOC128212807	MAST1	5.63305e-10	482.015	6.51049	1.73514	microtubule-associated serine/threonine-protein kinase 3-like
LOC128232045	MPP9	5.65195e-10	262.352	6.50995	1.87782	zinc finger CCCH domain-containing protein 13-like
LOC128234523	NA	5.69949e-10	6921.48	6.50857	1.13912	uncharacterized LOC128234523
LOC128228531	NA	5.74183e-10	1220.02	6.50742	3.09341	uncharacterized LOC128228531
LOC128229008	C1GLT	5.77841e-10	15.1386	6.50632	3.82109	glycoprotein-N-acetylgalactosamine 3-beta-galactosyltransferase 1-like
LOC128234319	OTU10	5.82892e-10	719.76	6.50494	2.37651	uncharacterized LOC128234319
LOC128232749	NA	5.84978e-10	107.929	6.50436	8.03638	uncharacterized LOC128232749
LOC128223163	COPT6	5.88362e-10	108.344	6.50346	1.3243	probable low affinity copper uptake protein 2
LOC128204161	NA	5.89933e-10	27.0079	6.50302	8.16126	uncharacterized LOC128204161
LOC128212912	YPT1	5.91416e-10	839.551	6.50256	5.49015	uncharacterized LOC128212912
LOC128211011	CP4F4	5.95617e-10	172.453	6.50146	7.74065	cytochrome P450 4F4-like
LOC128227584	ASTRB	6.00973e-10	744.488	6.50004	0.989426	uncharacterized LOC128227584
LOC128217939	NA	6.05751e-10	3292.23	6.49878	2.5414	uncharacterized LOC128217939
LOC128216421	NA	6.10227e-10	599.27	6.49759	4.27846	fibulin-1-like
LOC128220362	KRH1	6.11288e-10	1085.12	6.49729	1.09211	zinc finger E-box-binding homeobox 1-like
LOC128246505	NA	6.22258e-10	331.994	6.49454	3.41193	uncharacterized LOC128246505
LOC128242762	PON2	6.29166e-10	85.4872	6.49284	2.28545	serum paraoxonase/arylesterase 2-like
LOC128202668	T185B	6.37254e-10	356.851	6.49084	1.2031	transmembrane protein 185B-like
LOC128220025	FGR	6.51206e-10	307.087	6.48746	1.86121	tyrosine-protein kinase SRK3-like
LOC128212265	AQP4	6.61986e-10	388.989	6.48487	4.45318	aquaporin-5-like
LOC128212202	NA	6.62937e-10	133.529	6.48462	3.44482	uncharacterized protein DDB_G0271670-like
LOC128234472	AGRL3	6.75199e-10	75.3868	6.48174	7.92088	adhesion G protein-coupled receptor L3-like
LOC128221946	NA	6.81443e-10	96.8257	6.48028	9.42748	uncharacterized LOC128221946
LOC128219948	NCBP2	6.9743e-10	331.477	6.47667	1.39536	nuclear cap-binding protein subunit 2-like
LOC128216171	LRRK2	6.97673e-10	200.979	6.47658	3.8152	leucine-rich repeat serine/threonine-protein kinase 2-like
LOC128233679	NFKI1	7.07222e-10	177.663	6.47445	2.51982	uncharacterized LOC128233679
LOC128243909	LIN41	7.11798e-10	35.8526	6.4734	6.85115	E3 ubiquitin-protein ligase TRIM71-like
LOC128211631	NA	7.15309e-10	248.216	6.47262	1.61453	uncharacterized LOC128211631
LOC128214738	NA	7.18291e-10	226.406	6.47195	1.75248	uncharacterized LOC128214738
LOC128219630	NA	7.25316e-10	21.6541	6.47041	6.13091	uncharacterized LOC128219630
LOC128228128	SNX5	7.43857e-10	429.929	6.46648	1.64176	sorting nexin-5-like
LOC128229320	NEIL3	7.45776e-10	189.799	6.46605	2.31588	endonuclease 8-like 3
LOC128227472	KLF12	7.46985e-10	5778.07	6.46577	1.55234	transcription factor YY2-like
LOC128221304	NA	7.47545e-10	54.0633	6.46562	6.46324	uncharacterized LOC128221304
LOC128228423	NA	7.59859e-10	126.23	6.46311	5.79414	uncharacterized LOC128228423
LOC128224914	DRS7B	7.60828e-10	737.188	6.46288	2.37515	dehydrogenase/reductase SDR family member 7B-like
LOC128223943	NA	7.6895e-10	2318.41	6.4612	1.80041	uncharacterized LOC128223943
LOC128208775	PP4R4	7.72563e-10	373.09	6.46041	1.85499	serine/threonine-protein phosphatase 4 regulatory subunit 4-like
LOC128237169	CATL	7.75393e-10	44141.3	6.45982	4.37077	procathepsin L-like
LOC128232918	ANFY1	7.8006e-10	2967.4	6.4588	0.954025	rabankyrin-5-like
LOC128211264	TTC31	7.80775e-10	2507.91	6.45859	0.955314	stress-induced-phosphoprotein 1-like
LOC128212118	ANR	7.8175e-10	436.055	6.45836	4.55243	annetocin receptor-like
LOC128238660	MANEA	8.1263e-10	39.8272	6.45235	2.61675	glycoprotein endo-alpha-1%2C2-mannosidase-like
LOC128220068	GIGA6	8.13537e-10	3470.27	6.45214	6.02171	penicillin-binding protein 4-like
LOC128206638	NA	8.14896e-10	716.131	6.45185	6.58731	protein quiver-like
LOC128236645	PO3F4	8.21067e-10	220.206	6.45067	5.82926	POU domain%2C class 3%2C transcription factor 4-like
LOC128211418	DOK1	8.22988e-10	1288.15	6.45028	5.04	uncharacterized LOC128211418
LOC128214540	NA	8.26742e-10	863.914	6.44951	4.34998	patched domain-containing protein 3-like
LOC128239825	NA	8.3631e-10	587.228	6.44763	5.04833	uncharacterized LOC128239825
LOC128231371	NA	8.37582e-10	2013.71	6.44735	3.13197	uncharacterized LOC128231371
LOC128233764	NA	8.38854e-10	30326.5	6.44708	4.96964	LIM domain-containing protein A-like
LOC128242528	NA	8.47572e-10	181.292	6.44538	5.79673	uncharacterized LOC128242528
LOC128213947	SI1L2	8.49165e-10	975.316	6.44504	1.43324	signal-induced proliferation-associated 1-like protein 2
LOC128239783	PO6F2	8.52075e-10	215.921	6.44445	1.92663	POU domain%2C class 6%2C transcription factor 2-like
LOC128227834	NA	8.61621e-10	61.5521	6.44272	5.56096	uncharacterized LOC128227834
LOC128239439	NA	8.67554e-10	196.153	6.44164	5.436	uncharacterized LOC128239439
LOC128233991	NINJ1	8.67769e-10	2315.95	6.44153	4.96232	ninjurin-2-like
LOC128223788	CAH2	8.69644e-10	73.2111	6.44117	5.07564	carbonic anhydrase 2-like
LOC128244740	EMIL1	8.69874e-10	2809.21	6.44109	6.13532	EMILIN-1-like
LOC128204925	CUBN	8.9892e-10	238.672	6.43603	4.67504	protein SpAN-like
LOC128214287	DAB	9.07741e-10	3299.34	6.43447	1.21551	disabled homolog 1-like
LOC128213973	DJC14	9.18796e-10	6859.38	6.43252	1.08356	uncharacterized LOC128213973
LOC128222686	NA	9.35081e-10	188.175	6.42966	4.30599	uncharacterized LOC128222686
LOC128243391	NA	9.35171e-10	61.5747	6.42961	3.93379	uncharacterized LOC128243391
LOC128241674	NA	9.39683e-10	268.553	6.42884	6.56771	uncharacterized LOC128241674
LOC128223642	HS12A	9.43333e-10	54.7567	6.42822	3.41305	heat shock 70 kDa protein 12A-like
LOC128219548	PEAR1	9.47016e-10	1266.54	6.42755	5.52118	multiple epidermal growth factor-like domains protein 10
LOC128243465	CHIA	9.59658e-10	2997.77	6.42549	6.00909	chitinase-3-like protein 1
LOC128209224	RHOU	9.71081e-10	161.503	6.42358	5.11482	cell division control protein 42 homolog
LOC128243008	SL9A8	9.94062e-10	819.506	6.41991	1.23457	sodium/hydrogen exchanger 8-like
LOC128234707	MRC2	1.0357e-09	1213.6	6.41336	4.15876	uncharacterized LOC128234707
LOC128209847	AGRL3	1.04784e-09	718.703	6.41155	5.16708	adhesion G protein-coupled receptor L3-like
LOC128215784	CL056	1.06216e-09	45.4544	6.40941	5.06891	uncharacterized protein C12orf56-like
LOC128208983	TRIM3	1.06248e-09	279.721	6.40932	2.23273	uncharacterized LOC128208983
LOC128234451	NA	1.07481e-09	22.8005	6.40745	7.91718	cingulin-like
LOC128242164	TRI33	1.0777e-09	17.6822	6.40697	4.83866	uncharacterized LOC128242164
LOC128242763	NA	1.09608e-09	114.98	6.40435	3.92225	uncharacterized LOC128242763
LOC128238782	NA	1.09968e-09	15708.3	6.40382	3.50105	uncharacterized LOC128238782
LOC128246851	NA	1.09974e-09	4998.32	6.40373	1.64245	uncharacterized LOC128246851
LOC128221254	PRUN2	1.09974e-09	1495.37	6.40373	2.53856	uncharacterized LOC128221254
LOC128216919	HS12A	1.11301e-09	89.0036	6.40183	5.66396	heat shock 70 kDa protein 12A-like
LOC128234741	NA	1.11535e-09	65.6077	6.40143	5.25739	transient receptor potential cation channel subfamily M member-like 2
LOC128214291	NA	1.11845e-09	3109.74	6.40093	6.34504	uncharacterized LOC128214291
LOC128228234	GLRA2	1.13947e-09	97.2049	6.39794	4.11081	glycine receptor subunit alpha-4-like
LOC128219788	NA	1.15074e-09	46.7557	6.39637	4.56675	uncharacterized LOC128219788
LOC128208240	G3ST1	1.15511e-09	231.287	6.39575	2.42669	galactosylceramide sulfotransferase-like
LOC128224191	NA	1.15601e-09	102.178	6.39559	5.55629	cerebellin-1-like
LOC128226641	SDA1	1.16397e-09	60.8892	6.39447	4.50883	protein SDA1 homolog
LOC128238154	NA	1.17405e-09	571.797	6.39308	5.74224	uncharacterized LOC128238154
LOC128218162	CP2BB	1.17437e-09	303.188	6.393	4.45017	cytochrome P450 2B5-like
LOC128214083	NA	1.17877e-09	92.2801	6.39239	6.00838	uncharacterized LOC128214083
LOC128228467	CCD22	1.18529e-09	1609.82	6.39148	1.04455	coiled-coil domain-containing protein 22 homolog
LOC128223814	CO2	1.19274e-09	7465.86	6.39048	4.16661	complement C2-like
LOC128207715	HIF1A	1.19836e-09	16895.7	6.38969	1.51942	hypoxia-inducible factor 1-alpha-like
LOC128225637	NA	1.20922e-09	1040.32	6.38816	4.71917	uncharacterized LOC128225637
LOC128209559	TNR16	1.21689e-09	147.859	6.38716	6.39782	tumor necrosis factor receptor superfamily member 21-like
LOC128232408	NA	1.22393e-09	98.6714	6.3862	5.23645	uncharacterized LOC128232408
LOC128211436	PAR14	1.24259e-09	197.951	6.38377	7.54503	uncharacterized LOC128211436
LOC128239949	NA	1.25859e-09	487.671	6.38174	4.88625	uncharacterized LOC128239949
LOC128213579	FRRS1	1.26109e-09	27023.2	6.3814	2.08363	putative ferric-chelate reductase 1
LOC128222979	MARH2	1.27606e-09	86.6516	6.37956	7.12738	uncharacterized LOC128222979
LOC128220314	CAN5	1.27709e-09	560.27	6.3794	6.63207	calpain-5-like
LOC128214811	TTLL7	1.2786e-09	22.4098	6.37918	4.44629	tubulin polyglutamylase TTLL7-like
LOC128242388	SPRC	1.2818e-09	25097.1	6.37876	3.653	SPARC-like
LOC128236615	TSP1	1.28788e-09	49.3471	6.37797	6.90055	protein jagged-1b-like
LOC128241318	NA	1.28788e-09	56.7523	6.37796	8.0777	uncharacterized LOC128241318
LOC128206967	AGSA	1.29436e-09	31.3974	6.37715	6.69026	adenosine deaminase AGSA-like
LOC128210444	NA	1.31244e-09	22.1227	6.37492	4.24353	uncharacterized LOC128210444
LOC128236675	FRRS1	1.31369e-09	45.3912	6.37473	5.63972	putative ferric-chelate reductase 1 homolog
LOC128244134	NAPEP	1.33531e-09	692.023	6.37201	6.588	N-acyl-phosphatidylethanolamine-hydrolyzing phospholipase D-like
LOC128205717	5HT2B	1.34002e-09	232.72	6.37144	5.47034	neuromedin-U receptor 2-like
LOC128220016	FBSP1	1.34746e-09	1074.82	6.37051	1.07185	F-box/SPRY domain-containing protein 1-like
LOC128240914	TPGS1	1.35209e-09	46.6169	6.36995	4.61334	tubulin polyglutamylase complex subunit 1-like
LOC128220251	BIVM	1.35554e-09	29.8643	6.36952	3.19792	basic immunoglobulin-like variable motif-containing protein
LOC128219369	NA	1.36729e-09	58.4794	6.36816	9.27756	uncharacterized LOC128219369
LOC128206261	FYV1	1.3747e-09	247.373	6.36722	1.73454	1-phosphatidylinositol 3-phosphate 5-kinase-like
LOC128233840	NA	1.37529e-09	265.542	6.36712	5.09079	uncharacterized LOC128233840
LOC128228030	SPTCS	1.37594e-09	2677.56	6.36701	1.26148	spatacsin-like
LOC128242101	NA	1.37813e-09	1140.53	6.36673	5.51027	uncharacterized LOC128242101
LOC128240475	TLR4	1.38382e-09	31.1558	6.36606	8.36868	toll-like receptor 4
LOC128220740	NA	1.40172e-09	272.984	6.36401	9.78373	uncharacterized LOC128220740
LOC128218900	AKA14	1.43318e-09	32.255	6.36042	2.51676	A-kinase anchor protein 14-like
LOC128238396	NA	1.43655e-09	112.724	6.36003	6.1809	uncharacterized LOC128238396
LOC128207470	OX1R	1.43815e-09	1313.89	6.35982	4.23642	neuropeptide receptor npr-1-like
LOC128243929	STING	1.43895e-09	176.101	6.3597	2.79609	uncharacterized LOC128243929
LOC128209511	KS6A5	1.43901e-09	1474.27	6.35962	1.16149	ribosomal protein S6 kinase alpha-5-like
LOC128217146	PLXB1	1.43901e-09	133.275	6.35963	4.85972	plexin-B1-like
LOC128207565	NA	1.45524e-09	250831	6.35782	2.80543	uncharacterized LOC128207565
LOC128218702	AGRL3	1.47917e-09	1923.28	6.3552	4.41636	adhesion G protein-coupled receptor L3-like
LOC128220226	NA	1.52008e-09	350.866	6.35089	5.16884	uncharacterized LOC128220226
LOC128224017	NA	1.5279e-09	281.892	6.34996	4.0115	uncharacterized LOC128224017
LOC128236226	NA	1.53319e-09	371.217	6.34939	4.0938	uncharacterized LOC128236226
LOC128241448	NA	1.53954e-09	505.966	6.34869	7.34445	uncharacterized LOC128241448
LOC128219943	MYO7A	1.54251e-09	168.919	6.34835	4.78089	myosin-VIIa-like
LOC128207721	NA	1.56666e-09	33.9203	6.34585	7.91349	uncharacterized LOC128207721
LOC128206452	PEBPH	1.58393e-09	60.7176	6.34398	4.66458	protein D2-like
LOC128224555	DRD1	1.63497e-09	144.737	6.33891	6.60176	alpha-2A adrenergic receptor-like
LOC128221719	DYM	1.64251e-09	57.3979	6.33813	2.78511	dymeclin-like
LOC128217717	KLF15	1.64753e-09	301.271	6.33759	3.15811	Krueppel-like factor 15
LOC128236630	DHGL	1.6704e-09	325.972	6.33532	2.50747	alcohol dehydrogenase [acceptor]-like
LOC128217285	NA	1.7469e-09	11407.3	6.32816	1.52618	uncharacterized LOC128217285
LOC128231342	SUR8	1.75566e-09	4453.39	6.32735	1.19971	leucine-rich repeat protein soc-2 homolog
LOC128206692	DTX3L	1.75977e-09	96.5804	6.32691	10.0021	uncharacterized LOC128206692
LOC128214273	RNF11	1.77769e-09	1471.34	6.32531	1.77978	RING finger protein 11-like
LOC128223927	NA	1.8057e-09	434.145	6.32282	7.49603	uncharacterized LOC128223927
LOC128210238	PAR14	1.80926e-09	414.151	6.32248	4.8713	protein mono-ADP-ribosyltransferase PARP14-like
LOC128238362	CEAM5	1.83253e-09	55.3054	6.3204	7.09058	nephrin-like
LOC128244658	NA	1.84617e-09	156.444	6.31918	7.80522	uncharacterized LOC128244658
LOC128240159	RBMS1	1.85068e-09	20479.5	6.31877	1.39575	RNA-binding motif%2C single-stranded-interacting protein 2-like
LOC128211896	NA	1.86235e-09	1349.38	6.31772	4.94675	uncharacterized LOC128211896
LOC128239345	AGRD1	1.8673e-09	108.945	6.31724	6.83351	adhesion G-protein coupled receptor D1-like
LOC128224827	NA	1.87376e-09	10670.2	6.31656	3.70182	uncharacterized LOC128224827
LOC128234193	YFBL	1.87821e-09	280.732	6.31616	5.01772	uncharacterized LOC128234193
LOC128246833	EXOC8	1.91936e-09	2978.11	6.31273	0.992037	exocyst complex component 8-like
LOC128243372	R213A	1.92683e-09	606.913	6.31206	4.74962	E3 ubiquitin-protein ligase rnf213-alpha-like
LOC128229234	YL446	1.92947e-09	435.291	6.31181	4.13173	uncharacterized LOC128229234
LOC128238991	KTRC	1.9468e-09	12348.2	6.31039	3.33724	taurocyamine kinase-like
LOC128234577	NA	1.97843e-09	85.9618	6.30783	5.22173	poly [ADP-ribose] polymerase tankyrase-1-like
LOC128228481	NA	1.9812e-09	25.2513	6.30757	4.32779	uncharacterized LOC128228481
LOC128233495	NA	1.9839e-09	39.9278	6.30732	5.38536	uncharacterized LOC128233495
LOC128227761	THSD4	1.98767e-09	894.169	6.30696	4.66634	ADAMTS-like protein 4
LOC128246605	MECOM	1.99325e-09	45.9812	6.30645	5.45244	histone-lysine N-methyltransferase MECOM-like
LOC128216763	DOCK3	1.9968e-09	1337.11	6.30614	1.86943	dedicator of cytokinesis protein 4-like
LOC128235098	CEAM5	2.00694e-09	94.8872	6.30528	5.16103	pregnancy-specific beta-1-glycoprotein 8-like
LOC128227290	GIGA6	2.01381e-09	5947.87	6.30468	3.51504	protein flp-like
LOC128214513	NA	2.04059e-09	73.9036	6.3026	5.24501	uncharacterized LOC128214513
LOC128217843	NR2C2	2.06801e-09	1896.29	6.30039	1.44709	orphan steroid hormone receptor 2-like
LOC128217363	PLXB2	2.08198e-09	855.009	6.29927	2.62609	plexin-B2-like
LOC128221195	NA	2.08865e-09	26.543	6.2987	4.16673	uncharacterized LOC128221195
LOC128217759	NEMO	2.13162e-09	2586.46	6.2954	1.74983	optineurin-like
LOC128246622	CSTN1	2.13423e-09	2098.59	6.29514	1.62435	calsyntenin-1-like
LOC128217459	ZFAN4	2.17072e-09	903.84	6.29243	0.787451	AN1-type zinc finger protein 4-like
LOC128237217	CNKR3	2.20133e-09	3939.98	6.29019	1.01453	uncharacterized LOC128237217
LOC128239199	IAP1	2.2164e-09	258.359	6.28906	5.68599	uncharacterized LOC128239199
LOC128242176	TRI33	2.24961e-09	54.9672	6.28671	4.226	uncharacterized LOC128242176
LOC128207450	NA	2.25652e-09	68.3492	6.2862	7.81989	uncharacterized LOC128207450
LOC128218781	GANAB	2.26729e-09	230.502	6.28542	4.40256	neutral alpha-glucosidase AB-like
LOC128244239	NA	2.27574e-09	329.284	6.28481	9.06856	uncharacterized LOC128244239
LOC128207187	NA	2.28556e-09	5793.79	6.28403	1.95144	uncharacterized LOC128207187
LOC128246813	S12A9	2.28556e-09	395.388	6.28406	5.22554	solute carrier family 12 member 9-like
LOC128211769	NA	2.28556e-09	1113.12	6.28406	3.35321	uncharacterized LOC128211769
LOC128212050	A2478	2.32382e-09	315.431	6.28138	3.73095	uncharacterized LOC128212050
LOC128217362	NA	2.37136e-09	2401.84	6.27809	2.60762	plexin-A1-like
LOC128239068	NA	2.37508e-09	317.374	6.27781	6.97827	uncharacterized LOC128239068
LOC128234758	HMCN1	2.39917e-09	262.037	6.27609	5.39349	hemicentin-2-like
LOC128240059	ZN235	2.42722e-09	133.696	6.27421	3.55867	zinc finger protein 239-like
LOC128233701	NA	2.49477e-09	6439	6.26976	6.47644	uncharacterized LOC128233701
LOC128211204	PYRD2	2.51694e-09	431.11	6.26824	2.36917	pyridine nucleotide-disulfide oxidoreductase domain-containing protein 2-like
LOC128202720	ST1B1	2.53309e-09	92.9264	6.26717	6.25752	sulfotransferase 1B1-like
LOC128204076	GGH	2.53312e-09	1723.64	6.2671	1.84365	gamma-glutamyl hydrolase-like
LOC128233515	NA	2.54864e-09	896.973	6.26607	5.58301	uncharacterized LOC128233515
LOC128240388	CACB2	2.55319e-09	1059.66	6.26576	1.65255	voltage-dependent L-type calcium channel subunit beta-1-like
LOC128208213	CX038	2.55787e-09	489.87	6.26544	4.88649	uncharacterized LOC128208213
LOC128238683	MED14	2.55864e-09	4376.03	6.26532	0.715181	mediator of RNA polymerase II transcription subunit 14-like
LOC128242896	PAG15	2.55864e-09	4845.75	6.26534	2.59988	phospholipase A2 group XV-like
LOC128205542	RIOK3	2.6043e-09	1576.46	6.26245	1.40648	serine/threonine-protein kinase RIO3-like
LOC128220352	FCN1	2.61765e-09	129.427	6.26162	8.68633	fibrinogen-like protein A
LOC128236599	LRP2	2.63592e-09	2692.11	6.2605	4.67079	multiple epidermal growth factor-like domains protein 10
LOC128227691	PGRC2	2.63713e-09	4032.17	6.26036	0.783588	membrane-associated progesterone receptor component 1-like
LOC128231609	CAH14	2.63713e-09	7042.28	6.26037	4.30807	carbonic anhydrase 2-like
LOC128217959	GABP1	2.63914e-09	793.932	6.2602	2.62302	ankycorbin-like
LOC128233997	D2	2.64461e-09	863.056	6.25984	3.9398	cAMP-regulated D2 protein-like
LOC128234066	PTPRT	2.64824e-09	760.587	6.25959	3.53349	receptor-type tyrosine-protein phosphatase alpha-like
LOC128221816	NA	2.66019e-09	668.786	6.25882	3.203	uncharacterized LOC128221816
LOC128228053	HS12A	2.67294e-09	91.3585	6.258	3.48346	heat shock 70 kDa protein 12A-like
LOC128213117	STX7	2.69742e-09	3389.43	6.25644	2.68699	syntaxin-12-like
LOC128219810	SKY	2.69742e-09	1252.43	6.25645	1.2694	GTPase-activating protein skywalker-like
LOC128213181	HOOK3	2.70045e-09	1905.09	6.25623	0.684746	protein Hook homolog 3-like
LOC128245402	NA	2.70583e-09	60.3422	6.25588	4.99122	uncharacterized LOC128245402
LOC128234943	HMCN2	2.70652e-09	376.643	6.2558	5.52398	hemicentin-1-like
LOC128227379	CC169	2.75788e-09	34.961	6.25273	4.28963	coiled-coil domain-containing protein 169-like
LOC128231520	NA	2.76002e-09	853.928	6.25257	2.86302	uncharacterized LOC128231520
LOC128209307	CASP2	2.81286e-09	25.306	6.24954	5.10676	uncharacterized LOC128209307
LOC128212543	SPA24	2.83127e-09	648.177	6.24838	1.71022	golgin subfamily A member 6-like protein 25
LOC128204795	HS12A	2.86399e-09	47.5795	6.24647	8.40059	heat shock 70 kDa protein 12A-like
LOC128243081	EST2E	2.93695e-09	25320.7	6.24243	2.35629	carboxylesterase 1C-like
LOC128203536	NA	2.93959e-09	745.65	6.24226	7.4601	uncharacterized LOC128203536
LOC128235103	VL96	2.97117e-09	226.675	6.24044	6.04269	uncharacterized LOC128235103
LOC128218511	NA	2.97319e-09	12.6716	6.2403	19.3751	uncharacterized LOC128218511
LOC128207511	SC31A	2.99795e-09	1054.84	6.2389	1.5571	protein transport protein Sec31A-like
LOC128237523	IMA7	3.10577e-09	2275.12	6.23322	1.69268	importin subunit alpha-7-like
LOC128207722	NA	3.17261e-09	90.4216	6.22971	8.75028	uncharacterized LOC128207722
LOC128232096	HSPB1	3.18297e-09	2756.99	6.22916	8.03586	alpha-crystallin A chain-like
LOC128205456	NA	3.18686e-09	11420.7	6.22894	1.16933	probable serine incorporator
LOC128241784	NA	3.21908e-09	980.832	6.22729	2.091	uncharacterized LOC128241784
LOC128213060	FAK1	3.28237e-09	1173.69	6.2242	1.99239	focal adhesion kinase 1-like
LOC128233726	PTPRT	3.30807e-09	965.823	6.22294	5.0396	receptor-type tyrosine-protein phosphatase S-like
LOC128226486	NA	3.32439e-09	53.6374	6.22213	4.59936	uncharacterized LOC128226486
LOC128245316	NA	3.32992e-09	17.1844	6.22184	7.51364	uncharacterized LOC128245316
LOC128202721	NA	3.38932e-09	457.499	6.21896	3.28786	uncharacterized LOC128202721
LOC128202714	NA	3.41313e-09	1460.98	6.21779	3.31722	uncharacterized LOC128202714
LOC128237423	FINC	3.47683e-09	383	6.21478	8.73655	phosphatidylinositol phosphatase PTPRQ-like
LOC128237310	NA	3.48542e-09	144.662	6.21435	2.07459	uncharacterized LOC128237310
LOC128203301	ADRO	3.50678e-09	1122.43	6.21332	1.04958	NADPH	adrenodoxin oxidoreductase%2C mitochondrial-like
LOC128221948	LRMDA	3.52836e-09	639.695	6.21229	1.50569	leucine-rich melanocyte differentiation-associated protein-like
LOC128219916	NA	3.55091e-09	3881	6.21122	1.4009	serine/threonine-protein kinase PAK 3-like
LOC128205359	NA	3.56895e-09	525.78	6.21035	2.10047	uncharacterized LOC128205359
LOC128231845	NA	3.57273e-09	133.388	6.21015	4.42141	uncharacterized LOC128231845
LOC128217045	GST	3.60556e-09	18.8907	6.20868	5.5269	glutathione S-transferase-like
LOC128219456	DHB14	3.62246e-09	101.043	6.20787	5.29579	17-beta-hydroxysteroid dehydrogenase 14-like
LOC128237370	PNISR	3.68461e-09	3846.03	6.20512	1.66577	arginine/serine-rich protein PNISR-like
LOC128214310	NOTCH	3.77123e-09	22290.1	6.20133	1.79367	neurogenic locus notch homolog protein 1-like
LOC128217350	S6A13	3.80368e-09	437.417	6.19994	5.7344	sodium- and chloride-dependent creatine transporter 1-like
LOC128238629	TRI33	3.83531e-09	648.655	6.1986	2.41933	uncharacterized LOC128238629
LOC128234652	WDR37	3.8853e-09	2794.81	6.19646	1.79018	WD repeat-containing protein 37-like
LOC128239372	NA	3.89528e-09	189.651	6.19595	5.14442	uncharacterized LOC128239372
LOC128233791	NA	3.91246e-09	357.733	6.19518	3.09675	uncharacterized LOC128233791
LOC128227309	SC6A6	3.93269e-09	527.898	6.1943	4.16968	sodium- and chloride-dependent taurine transporter-like
LOC128234694	COPA	3.95793e-09	1945.87	6.19322	1.34359	coatomer subunit alpha-like
LOC128243461	NA	3.98704e-09	142.166	6.192	2.0494	uncharacterized LOC128243461
LOC128216409	FXL14	3.98871e-09	43.3121	6.19189	2.71467	F-box/LRR-repeat protein 14-like
LOC128206995	ANGP1	3.99239e-09	174.882	6.19171	4.98981	angiopoietin-1-like
LOC128228121	VATL	4.00138e-09	21082.5	6.19132	1.2745	V-type proton ATPase 16 kDa proteolipid subunit c-like
LOC128240857	FGFR3	4.06827e-09	919.208	6.1886	4.35046	uncharacterized LOC128240857
LOC128218971	TBB	4.06827e-09	1009.12	6.18864	5.33158	tubulin beta chain-like
LOC128208216	ACP7	4.08294e-09	11621.1	6.188	1.44201	acid phosphatase type 7-like
LOC128246706	ESPN	4.12568e-09	582.717	6.18629	1.97836	espin-like
LOC128221263	VP13A	4.12568e-09	2520.44	6.18629	1.47673	intermembrane lipid transfer protein VPS13A-like
LOC128238286	DLL1	4.15671e-09	246.913	6.18507	5.99822	delta-like protein 1
LOC128206129	NA	4.16862e-09	1178.07	6.18455	2.89129	uncharacterized LOC128206129
LOC128206251	PRDM5	4.20949e-09	91.9251	6.18294	1.83953	zinc finger protein OBI1-like
LOC128213357	APLP	4.22309e-09	678.801	6.18236	4.92771	uncharacterized LOC128213357
LOC128245456	NA	4.22567e-09	48.8212	6.18219	5.69056	uncharacterized LOC128245456
LOC128234018	NA	4.24466e-09	210.433	6.18145	5.90945	uncharacterized LOC128234018
LOC128214768	AGRL2	4.26451e-09	1283.12	6.18057	4.90703	adhesion G protein-coupled receptor L2-like
LOC128208885	RAC1	4.3326e-09	2744.09	6.17793	3.32957	ras-related C3 botulinum toxin substrate 1-like
LOC128209838	VLDLR	4.35595e-09	1441.03	6.17697	4.14355	uncharacterized LOC128209838
LOC128210123	NA	4.37175e-09	198.057	6.17637	6.20323	uncharacterized LOC128210123
LOC128213979	NA	4.44101e-09	101.754	6.17381	5.41102	uncharacterized LOC128213979
LOC128216031	HMCN2	4.45497e-09	308.262	6.17328	4.96764	hemicentin-2-like
LOC128203773	CYSP1	4.46536e-09	380.043	6.17288	3.22968	cathepsin L-like
LOC128205391	SPHM	4.48348e-09	2618.37	6.1722	0.907271	N-sulphoglucosamine sulphohydrolase-like
LOC128209131	DISP1	4.53528e-09	1275.43	6.17032	2.01796	protein dispatched homolog 1-like
LOC128211307	ACSL1	4.57865e-09	5581.37	6.16878	2.86618	long-chain-fatty-acid--CoA ligase 5-like
LOC128205610	SDC	4.57971e-09	2811.61	6.1687	1.98064	uncharacterized LOC128205610
LOC128235099	NA	4.60445e-09	36.094	6.16772	4.84405	neuronal growth regulator 1-like
LOC128210346	5H1AA	4.60721e-09	163.121	6.16758	3.8656	5-hydroxytryptamine receptor 1-like
LOC128212232	RIGI	4.62793e-09	241.963	6.1668	1.94297	ATP-dependent RNA helicase DHX58-like
LOC128217874	PLXB	4.73917e-09	843.396	6.16301	5.2241	plexin-B-like
LOC128245466	CDC42	4.74918e-09	7250.77	6.16264	1.62322	cdc42 homolog
LOC128216901	TRI33	4.7648e-09	71.4852	6.16205	4.31112	uncharacterized LOC128216901
LOC128230027	PPIP1	4.92348e-09	9820.79	6.15672	2.61139	proline-serine-threonine phosphatase-interacting protein 1-like
LOC128239909	NA	5.02675e-09	435.952	6.15329	3.55204	uncharacterized LOC128239909
LOC128217851	SSUH2	5.07797e-09	1752.61	6.15164	1.79004	protein SSUH2 homolog
LOC128217298	ABCD1	5.09509e-09	743.971	6.15108	1.36079	ATP-binding cassette sub-family D member 1-like
LOC128213471	ROR1	5.10482e-09	1688.35	6.15074	1.19812	inactive tyrosine-protein kinase transmembrane receptor ROR1-like
LOC128217223	SREC2	5.14235e-09	8.68322	6.14954	6.52292	scavenger receptor class F member 1-like
LOC128236126	NA	5.15121e-09	547.542	6.14923	3.1401	mucin-5AC-like
LOC128238202	NA	5.22522e-09	1001.32	6.14686	4.68206	uncharacterized LOC128238202
LOC128232433	NA	5.23067e-09	5307.38	6.14666	7.4339	protein quiver-like
LOC128213137	NA	5.31028e-09	61.3534	6.1442	5.34997	uncharacterized LOC128213137
LOC128227197	AGRL3	5.3556e-09	118.192	6.14278	4.92504	adhesion G protein-coupled receptor L3-like
LOC128217333	MB212	5.36887e-09	140.65	6.14235	6.8216	uncharacterized LOC128217333
LOC128234911	TRI33	5.36891e-09	45.7153	6.14231	6.77106	uncharacterized LOC128234911
LOC128217305	NA	5.42697e-09	176.371	6.14057	2.8176	uncharacterized LOC128217305
LOC128242812	ANO10	5.45187e-09	690.778	6.13981	1.35437	anoctamin-10-like
LOC128227640	NA	5.45395e-09	32.7734	6.13971	7.86344	uncharacterized LOC128227640
LOC128220164	NA	5.52131e-09	6030.31	6.13762	5.33652	uncharacterized LOC128220164
LOC128245685	UBP15	5.52875e-09	193.855	6.13734	4.88525	uncharacterized LOC128245685
LOC128234777	DOXA1	5.5424e-09	210.941	6.13691	8.7091	dual oxidase maturation factor 1-like
LOC128204242	NA	5.66127e-09	442.943	6.13339	5.0753	scavenger receptor class F member 2-like
LOC128211153	USH2A	5.69958e-09	24.7563	6.13229	7.458	usherin-like
LOC128223961	FKB15	5.72862e-09	4877.26	6.13137	1.62885	FK506-binding protein 15-like
LOC128239780	IMT2	5.73043e-09	53.6681	6.13125	5.58593	uncharacterized LOC128239780
LOC128222037	NA	5.77999e-09	21.9562	6.12974	2.53714	uncharacterized LOC128222037
LOC128234110	MP2K5	5.8039e-09	421.812	6.12902	1.64286	dual specificity mitogen-activated protein kinase kinase 5-like
LOC128239797	DPP4	5.86521e-09	53.5899	6.12727	4.48571	dipeptidyl peptidase 4-like
LOC128213742	CTL1	5.86721e-09	1647.59	6.12718	1.92787	choline transporter-like protein 1
LOC128218841	NRAM2	5.87647e-09	533.405	6.12686	3.27879	natural resistance-associated macrophage protein 2-like
LOC128227065	NA	5.91183e-09	72.3072	6.12584	3.66034	uncharacterized LOC128227065
LOC128231231	SPNS1	5.94029e-09	445.694	6.12504	2.61255	protein spinster homolog 1-like
LOC128237543	CR3L1	5.95876e-09	13592.6	6.12447	1.51004	cyclic AMP-responsive element-binding protein 3-like protein 2
LOC128204252	NA	6.01182e-09	537.345	6.12299	2.89378	uncharacterized LOC128204252
LOC128206063	NA	6.0447e-09	5404.01	6.12209	1.61802	PDZ and LIM domain protein 7-like
LOC128215515	GA45A	6.07527e-09	940.908	6.12125	1.86282	growth arrest and DNA damage-inducible protein GADD45 alpha-like
LOC128206936	NA	6.08432e-09	67.8838	6.12098	8.3362	uncharacterized LOC128206936
LOC128205092	ROCK1	6.09315e-09	603.542	6.12071	3.04622	rho-associated protein kinase 1-like
LOC128204621	DCNL3	6.09401e-09	5127.51	6.12065	2.07151	DCN1-like protein 3
LOC128211311	HIL	6.19284e-09	15407.4	6.11795	1.80418	uncharacterized LOC128211311
LOC128235453	NPHN	6.2381e-09	155.227	6.11672	6.90179	nephrin-like
LOC128210596	MARH8	6.31667e-09	1134.29	6.11466	1.32029	E3 ubiquitin-protein ligase MARCHF8-like
LOC128208121	ZFY26	6.32221e-09	3089.11	6.11448	1.53685	zinc finger FYVE domain-containing protein 26-like
LOC128246216	MIB2	6.40753e-09	60.7876	6.1122	5.42451	E3 ubiquitin-protein ligase MIB1-like
LOC128218096	CASP7	6.41558e-09	22.7574	6.11193	4.13229	uncharacterized LOC128218096
LOC128223078	NVD	6.4913e-09	600.463	6.10999	3.48297	cholesterol 7-desaturase nvd-like
LOC128232986	BMI1	6.49909e-09	253.2	6.10976	1.74564	muscle M-line assembly protein unc-89-like
LOC128221227	DYM	6.6196e-09	653.766	6.10659	1.95716	dymeclin-like
LOC128211496	PCSK4	6.69044e-09	32.546	6.10485	6.31727	proprotein convertase subtilisin/kexin type 4-like
LOC128236143	NA	6.71554e-09	210.487	6.10422	5.68512	uncharacterized LOC128236143
LOC128242816	KLH26	6.8559e-09	472.73	6.10078	1.16612	kelch-like protein 26
LOC128228907	PZP	6.86039e-09	750.546	6.10064	4.1775	alpha-2-macroglobulin-like
LOC128226632	NA	6.86155e-09	137.562	6.10057	5.35352	uncharacterized LOC128226632
LOC128231139	LST4	6.87445e-09	4347.66	6.10024	1.04591	sorting nexin lst-4-like
LOC128244894	NA	7.04444e-09	42.3708	6.09619	7.65413	uncharacterized LOC128244894
LOC128240083	NA	7.04501e-09	175.701	6.09615	2.63312	uncharacterized LOC128240083
[truncated: 6,661 more rows]

## Sheet: SuppT5 - BTN_vs_heme_gset_up 
pathway	pval	padj	log2err	ES	NES	size	go_code
GOBP_RIBONUCLEOPROTEIN_COMPLEX_BIOGENESIS	1.13281e-27	1.6181e-23	1.36518	0.659186	2.63131	234	GO:0022613
GOBP_RIBOSOME_BIOGENESIS	1.77418e-26	1.26712e-22	1.3345	0.691178	2.67219	182	GO:0042254
GOBP_NCRNA_PROCESSING	6.63038e-23	3.15695e-19	1.2379	0.632219	2.50693	223	GO:0034470
GOBP_NCRNA_METABOLIC_PROCESS	7.72201e-21	1.83835e-17	1.17789	0.579583	2.33903	282	GO:0034660
GOBP_RRNA_METABOLIC_PROCESS	2.49387e-19	3.95805e-16	1.13309	0.663952	2.50963	151	GO:0016072
GOBP_RNA_PROCESSING	4.95719e-19	7.08085e-16	1.12391	0.496851	2.09937	472	GO:0006396
GOMF_RNA_BINDING	3.77646e-15	1.8601e-12	0.996986	0.413749	1.80541	802	GO:0003723
GOCC_RIBONUCLEOPROTEIN_COMPLEX	1.28309e-14	5.7274e-12	0.986546	0.532314	2.15088	281	GO:1990904
GOCC_NUCLEOLUS	3.15669e-13	8.19822e-11	0.932595	0.435923	1.85922	537	GO:0005730
GOCC_NUCLEAR_PROTEIN_CONTAINING_COMPLEX	5.31182e-10	4.38579e-08	0.801216	0.389352	1.68177	674	GO:0140513
GOMF_ATP_HYDROLYSIS_ACTIVITY	5.29815e-09	3.12655e-07	0.761461	0.487219	1.93965	228	GO:0016887
GOCC_PRERIBOSOME	2.24168e-08	1.16862e-06	0.733762	0.679431	2.23529	58	GO:0030684
GOBP_RIBOSOMAL_SMALL_SUBUNIT_BIOGENESIS	2.76787e-08	1.42217e-06	0.733762	0.698419	2.24196	50	GO:0042274
GOBP_MATURATION_OF_SSU_RRNA	1.26691e-07	5.72676e-06	0.690132	0.719454	2.19392	40	GO:0030490
GOMF_CATALYTIC_ACTIVITY_ACTING_ON_RNA	1.92228e-07	8.47466e-06	0.690132	0.462236	1.83047	221	GO:0140098
GOMF_RIBONUCLEOPROTEIN_COMPLEX_BINDING	4.65501e-07	1.94992e-05	0.674963	0.578601	2.03493	89	GO:0043021
GOCC_SMALL_SUBUNIT_PROCESSOME	6.51468e-07	2.66635e-05	0.659444	0.780108	2.16296	25	GO:0032040
GOBP_RIBONUCLEOPROTEIN_COMPLEX_SUBUNIT_ORGANIZATION	7.16034e-07	2.88849e-05	0.659444	0.598891	2.0645	78	GO:0071826
GOBP_MRNA_PROCESSING	1.05609e-06	4.15568e-05	0.643552	0.44552	1.77883	232	GO:0006397
GOMF_CATALYTIC_ACTIVITY_ACTING_ON_A_NUCLEIC_ACID	1.12232e-06	4.35631e-05	0.643552	0.390669	1.63136	395	GO:0140640
GOBP_RIBOSOME_ASSEMBLY	1.77792e-06	6.47853e-05	0.643552	0.723508	2.13505	32	GO:0042255
GOBP_RNA_MODIFICATION	2.39313e-06	8.44036e-05	0.627257	0.56402	1.95776	82	GO:0009451
GOCC_CHROMOSOMAL_REGION	2.45239e-06	8.60686e-05	0.627257	0.435373	1.73737	230	GO:0098687
GOCC_CHROMOSOME_TELOMERIC_REGION	2.65103e-06	9.21347e-05	0.627257	0.510541	1.87643	122	GO:0000781
GOBP_RIBOSOMAL_LARGE_SUBUNIT_BIOGENESIS	3.69769e-06	0.000125458	0.627257	0.714081	2.10723	32	GO:0042273
GOBP_MATURATION_OF_SSU_RRNA_FROM_TRICISTRONIC_RRNA_TRANSCRIPT_SSU_RRNA_5_8S_RRNA_LSU_RRNA	4.75415e-06	0.000157926	0.610527	0.733891	2.11126	28	GO:0000462
GOBP_CELLULAR_MACROMOLECULE_BIOSYNTHETIC_PROCESS	7.79015e-06	0.000248381	0.593325	0.342445	1.47494	647	GO:0034645
GOMF_SNORNA_BINDING	1.3908e-05	0.000422683	0.593325	0.731932	2.05769	26	GO:0030515
GOCC_SPLICEOSOMAL_COMPLEX	1.86542e-05	0.000558608	0.57561	0.518413	1.86761	102	GO:0005681
GOCC_NUCLEAR_BODY	2.16305e-05	0.00063574	0.57561	0.36293	1.52697	455	GO:0016604
GOBP_CILIUM_MOVEMENT	2.37557e-05	0.000691092	0.57561	0.533023	1.85167	84	GO:0003341
GOMF_ATP_DEPENDENT_ACTIVITY_ACTING_ON_RNA	2.40582e-05	0.000697599	0.57561	0.559124	1.9037	70	GO:0008186
GOMF_RACEMASE_AND_EPIMERASE_ACTIVITY	3.50733e-05	0.00097279	0.557332	0.783719	2.03671	18	GO:0016854
GOBP_TRNA_METABOLIC_PROCESS	3.60612e-05	0.000994399	0.557332	0.529144	1.86099	89	GO:0006399
GOMF_ISOMERASE_ACTIVITY	3.62029e-05	0.000996382	0.557332	0.487829	1.80211	125	GO:0016853
GOBP_TRNA_PROCESSING	3.95088e-05	0.00107679	0.557332	0.524948	1.82214	82	GO:0008033
GOCC_90S_PRERIBOSOME	4.34651e-05	0.00116048	0.557332	0.71632	1.9861	25	GO:0030686
GOBP_MONOSACCHARIDE_CATABOLIC_PROCESS	5.41342e-05	0.00141622	0.557332	0.604308	1.92273	48	GO:0046365
GOBP_DNA_RECOMBINATION	6.86671e-05	0.00173908	0.538434	0.413573	1.62296	202	GO:0006310
GOCC_NUCLEAR_CHROMOSOME	7.35299e-05	0.00184912	0.538434	0.488482	1.77451	108	GO:0000228
GOMF_ATP_DEPENDENT_ACTIVITY	7.71648e-05	0.00192696	0.538434	0.365659	1.51505	357	GO:0140657
GOMF_MOLECULAR_CARRIER_ACTIVITY	9.49626e-05	0.00232268	0.538434	0.599416	1.88981	47	GO:0140104
GOBP_RRNA_MODIFICATION	0.000101803	0.00247305	0.538434	0.789253	1.93783	15	GO:0000154
GOBP_CLEAVAGE_INVOLVED_IN_RRNA_PROCESSING	0.000107097	0.00258846	0.538434	0.719412	1.95756	23	GO:0000469
GOBP_RNA_SPLICING_VIA_TRANSESTERIFICATION_REACTIONS	0.000109975	0.00264707	0.538434	0.440413	1.66439	155	GO:0000375
GOBP_PROTEIN_DNA_COMPLEX_SUBUNIT_ORGANIZATION	0.000153423	0.00347856	0.518848	0.468415	1.72009	117	GO:0071824
GOBP_RNA_SPLICING	0.000155432	0.00351852	0.518848	0.414853	1.6206	195	GO:0008380
GOBP_MATURATION_OF_5_8S_RRNA	0.000159986	0.00361078	0.518848	0.67463	1.95418	29	GO:0000460
GOCC_PRECATALYTIC_SPLICEOSOME	0.000193953	0.00431529	0.518848	0.610727	1.8756	41	GO:0071011
GOCC_REPLICATION_FORK	0.000195819	0.00435004	0.518848	0.574311	1.8468	51	GO:0005657
GOBP_MATURATION_OF_LSU_RRNA	0.000202423	0.00447586	0.518848	0.776035	1.90538	15	GO:0000470
GOCC_ENDOPLASMIC_RETICULUM_PROTEIN_CONTAINING_COMPLEX	0.000234592	0.00508485	0.518848	0.494643	1.73965	89	GO:0140534
GOMF_HELICASE_ACTIVITY	0.000234242	0.00508485	0.518848	0.435876	1.6483	154	GO:0004386
GOCC_SM_LIKE_PROTEIN_FAMILY_COMPLEX	0.00024114	0.00521095	0.518848	0.590188	1.82971	44	GO:0120114
GOBP_DNA_REPLICATION	0.000244754	0.00526517	0.498493	0.415819	1.60666	180	GO:0006260
GOBP_PROTEIN_DNA_COMPLEX_ASSEMBLY	0.000301508	0.00632415	0.498493	0.477852	1.68798	92	GO:0065004
GOBP_MEIOTIC_CELL_CYCLE	0.000303646	0.00635964	0.498493	0.432	1.63364	154	GO:0051321
GOBP_TRNA_MODIFICATION	0.000324497	0.00674689	0.498493	0.549279	1.78853	56	GO:0006400
GOMF_RACEMASE_AND_EPIMERASE_ACTIVITY_ACTING_ON_CARBOHYDRATES_AND_DERIVATIVES	0.000351342	0.0072418	0.498493	0.809944	1.90369	12	GO:0016857
GOBP_NON_MEMBRANE_BOUNDED_ORGANELLE_ASSEMBLY	0.00036452	0.00747032	0.498493	0.39655	1.56155	208	GO:0140694
GOCC_RIBOSOME	0.000367192	0.00751427	0.498493	0.65972	1.91099	29	GO:0005840
GOMF_RNA_POLYMERASE_II_GENERAL_TRANSCRIPTION_INITIATION_FACTOR_BINDING	0.000380455	0.00773579	0.498493	0.764741	1.87765	15	GO:0001091
GOCC_CILIUM	0.000416104	0.00832441	0.498493	0.351511	1.45461	363	GO:0005929
GOCC_U2_TYPE_SPLICEOSOMAL_COMPLEX	0.000428574	0.008538	0.498493	0.535644	1.78697	62	GO:0005684
GOBP_MONOSACCHARIDE_METABOLIC_PROCESS	0.000437823	0.008698	0.498493	0.402773	1.57341	195	GO:0005996
GOMF_CATALYTIC_ACTIVITY_ACTING_ON_A_TRNA	0.000449122	0.0088854	0.498493	0.542556	1.76664	56	GO:0140101
GOCC_SPLICEOSOMAL_SNRNP_COMPLEX	0.00048991	0.00955993	0.477271	0.62778	1.85256	32	GO:0097525
GOBP_POSITIVE_REGULATION_OF_EXCITATORY_POSTSYNAPTIC_POTENTIAL	0.000582414	0.0111968	0.477271	0.759856	1.83787	14	GO:2000463
GOBP_LIPOPROTEIN_METABOLIC_PROCESS	0.000592843	0.0113375	0.477271	0.511147	1.73431	71	GO:0042157
GOBP_DNA_METABOLIC_PROCESS	0.000595103	0.0113491	0.477271	0.319809	1.36806	572	GO:0006259
GOBP_REGULATION_OF_CORE_PROMOTER_BINDING	0.000632068	0.011837	0.477271	0.97998	1.57294	3	GO:1904796
GOCC_CATALYTIC_STEP_2_SPLICEOSOME	0.00066254	0.0123547	0.477271	0.555029	1.78479	51	GO:0071013
GOBP_RNA_PHOSPHODIESTER_BOND_HYDROLYSIS	0.000686793	0.0127074	0.477271	0.464951	1.64241	92	GO:0090501
GOBP_RNA_PHOSPHODIESTER_BOND_HYDROLYSIS_ENDONUCLEOLYTIC	0.000747852	0.0136254	0.477271	0.577154	1.77228	43	GO:0090502
GOMF_CALCIUM_RELEASE_CHANNEL_ACTIVITY	0.000777236	0.0140532	0.477271	0.710488	1.86937	19	GO:0015278
GOBP_SPINDLE_ASSEMBLY	0.000834146	0.0149685	0.477271	0.492373	1.68019	73	GO:0051225
GOCC_CYTOPLASMIC_UBIQUITIN_LIGASE_COMPLEX	0.000867771	0.0154747	0.477271	0.865416	1.79481	8	GO:0000153
GOBP_RNA_METHYLATION	0.000901916	0.0160037	0.477271	0.63574	1.8289	28	GO:0001510
GOBP_CILIUM_OR_FLAGELLUM_DEPENDENT_CELL_MOTILITY	0.000918405	0.0162358	0.477271	0.541259	1.74533	52	GO:0001539
GOBP_POSITIVE_REGULATION_OF_NEURON_MIGRATION	0.000956127	0.0167164	0.477271	0.933279	1.70631	5	GO:2001224
GOCC_CHROMOSOME	0.00100449	0.0173916	0.45506	0.297991	1.3074	895	GO:0005694
GOBP_CARBOHYDRATE_CATABOLIC_PROCESS	0.00102276	0.0176652	0.45506	0.415797	1.54187	130	GO:0016052
GOBP_INHIBITORY_SYNAPSE_ASSEMBLY	0.00102159	0.0176652	0.45506	0.809082	1.85981	11	GO:1904862
GOBP_POSITIVE_REGULATION_OF_AMPA_RECEPTOR_ACTIVITY	0.00103163	0.0177969	0.45506	0.948441	1.64044	4	GO:2000969
GOBP_PEPTIDYL_ASPARAGINE_MODIFICATION	0.00111826	0.019084	0.45506	0.70032	1.84261	19	GO:0018196
GOMF_OXIDOREDUCTASE_ACTIVITY_ACTING_ON_CH_OH_GROUP_OF_DONORS	0.00115892	0.0197072	0.45506	0.457484	1.60821	90	GO:0016614
GOBP_MICROTUBULE_CYTOSKELETON_ORGANIZATION_INVOLVED_IN_MITOSIS	0.00119678	0.0202785	0.45506	0.460842	1.65415	100	GO:1902850
GOBP_FOREBRAIN_NEURON_FATE_COMMITMENT	0.00121104	0.0204717	0.45506	0.945578	1.63548	4	GO:0021877
GOBP_AXONEME_ASSEMBLY	0.00124494	0.0209702	0.45506	0.574834	1.76537	41	GO:0035082
GOBP_TELOMERE_MAINTENANCE_VIA_TELOMERE_LENGTHENING	0.00125302	0.0210814	0.45506	0.52485	1.70859	55	GO:0010833
GOBP_ENDONUCLEOLYTIC_CLEAVAGE_INVOLVED_IN_RRNA_PROCESSING	0.00128146	0.0212102	0.45506	0.731428	1.87155	17	GO:0000478
GOBP_REGULATION_OF_AMPA_RECEPTOR_ACTIVITY	0.00133591	0.0219084	0.45506	0.803845	1.84778	11	GO:2000311
GOMF_MONOSACCHARIDE_BINDING	0.00133449	0.0219084	0.45506	0.467714	1.62238	83	GO:0048029
GOBP_METHYLATION	0.00137932	0.0225684	0.45506	0.391624	1.51929	185	GO:0032259
GOBP_NEUROTRANSMITTER_GATED_ION_CHANNEL_CLUSTERING	0.00139045	0.0226986	0.45506	0.943062	1.63113	4	GO:0072578
GOMF_TRACE_AMINE_RECEPTOR_ACTIVITY	0.00145982	0.0236418	0.45506	0.989718	1.46116	2	GO:0001594
GOBP_MRNA_METABOLIC_PROCESS	0.00149841	0.0242118	0.45506	0.332881	1.38895	394	GO:0016071
GOBP_DNA_DEPENDENT_DNA_REPLICATION	0.00152108	0.0244674	0.45506	0.444302	1.60936	106	GO:0006261
GOBP_RECOMBINATIONAL_REPAIR	0.001584	0.0252632	0.45506	0.432147	1.58059	115	GO:0000725
GOCC_FIBRILLAR_CENTER	0.00161612	0.0256211	0.45506	0.478749	1.6337	73	GO:0001650
GOBP_ORGANONITROGEN_COMPOUND_BIOSYNTHETIC_PROCESS	0.0016741	0.0263938	0.45506	0.307423	1.32788	674	GO:1901566
GOBP_REGULATION_OF_TELOMERE_MAINTENANCE_VIA_TELOMERE_LENGTHENING	0.00172006	0.027029	0.45506	0.563179	1.70218	39	GO:1904356
GOBP_ASYMMETRIC_CELL_DIVISION	0.00183911	0.0285231	0.45506	0.733492	1.80093	15	GO:0008356
GOMF_TRANSLATION_INITIATION_FACTOR_ACTIVITY	0.00184946	0.0286526	0.45506	0.674868	1.82985	22	GO:0003743
GOMF_DAMAGED_DNA_BINDING	0.00191505	0.0294451	0.45506	0.479161	1.6408	75	GO:0003684
GOMF_GENERAL_TRANSCRIPTION_INITIATION_FACTOR_ACTIVITY	0.00194578	0.0298534	0.45506	0.617865	1.77748	28	GO:0140223
GOBP_TELOMERE_ORGANIZATION	0.00198463	0.0303192	0.431708	0.439758	1.5929	106	GO:0032200
GOBP_MITOCHONDRIAL_GENE_EXPRESSION	0.00201913	0.0307149	0.431708	0.652967	1.77676	23	GO:0140053
GOBP_MITOCHONDRIAL_TRANSLATION	0.00214387	0.0321618	0.431708	0.734021	1.83996	16	GO:0032543
GOBP_CILIUM_ORGANIZATION	0.00219105	0.0326948	0.431708	0.367319	1.4551	219	GO:0044782
GOBP_UBIQUITIN_DEPENDENT_ERAD_PATHWAY	0.00224996	0.0334079	0.431708	0.538705	1.68882	46	GO:0030433
GOCC_CYTOSOLIC_RIBOSOME	0.00228561	0.0337734	0.431708	0.765089	1.79826	12	GO:0022626
GOCC_DNA_REPAIR_COMPLEX	0.00228639	0.0337734	0.431708	0.585343	1.73823	34	GO:1990391
GOMF_GENERAL_TRANSCRIPTION_INITIATION_FACTOR_BINDING	0.00234982	0.0345317	0.431708	0.565473	1.70248	38	GO:0140296
GOBP_GALACTOSE_CATABOLIC_PROCESS	0.00238864	0.0349942	0.431708	0.726465	1.75711	14	GO:0019388
GOBP_ORGANELLE_ASSEMBLY	0.0024579	0.0357158	0.431708	0.316668	1.34582	492	GO:0070925
GOBP_LIPOPROTEIN_BIOSYNTHETIC_PROCESS	0.00247686	0.0359183	0.431708	0.49484	1.60774	54	GO:0042158
GOBP_PEPTIDYL_PROLINE_MODIFICATION	0.00253997	0.036796	0.431708	0.507109	1.65122	56	GO:0018208
GOMF_TRNA_BINDING	0.00261099	0.0376213	0.431708	0.580809	1.71395	32	GO:0000049
GOMF_HYDROLASE_ACTIVITY_ACTING_ON_ACID_ANHYDRIDES	0.00262817	0.0377673	0.431708	0.319635	1.35399	484	GO:0016817
GOMF_RRNA_BINDING	0.00264456	0.0378801	0.431708	0.645125	1.77548	24	GO:0019843
GOBP_RRNA_PSEUDOURIDINE_SYNTHESIS	0.00274783	0.0388999	0.431708	0.912489	1.6683	5	GO:0031118
GOCC_TRANSLATION_PREINITIATION_COMPLEX	0.00278375	0.0392915	0.431708	0.721932	1.74615	14	GO:0070993
GOBP_TELOMERE_MAINTENANCE	0.00303232	0.0421082	0.431708	0.44008	1.58689	103	GO:0000723
GOCC_SNO_S_RNA_CONTAINING_RIBONUCLEOPROTEIN_COMPLEX	0.00306519	0.0422618	0.431708	0.723405	1.81335	16	GO:0005732
GOCC_TRANSCRIPTION_FACTOR_TFIID_COMPLEX	0.00324294	0.0442428	0.431708	0.602937	1.73453	28	GO:0005669
GOBP_ENDOPLASMIC_RETICULUM_TO_CYTOSOL_TRANSPORT	0.00338411	0.0457319	0.431708	0.752711	1.76917	12	GO:1903513
GOMF_CARBOHYDRATE_BINDING	0.00345102	0.0465041	0.431708	0.378614	1.45422	172	GO:0030246
GOBP_MEMBRANE_LIPID_BIOSYNTHETIC_PROCESS	0.00354848	0.0475483	0.431708	0.433431	1.52366	90	GO:0046467
GOBP_HEAT_GENERATION	0.00356945	0.0477397	0.431708	0.98344	1.45189	2	GO:0031649
GOMF_ADRENERGIC_RECEPTOR_ACTIVITY	0.00356945	0.0477397	0.431708	0.98344	1.45189	2	GO:0004935
GOBP_REGULATION_OF_DNA_BIOSYNTHETIC_PROCESS	0.00358704	0.0477959	0.431708	0.489699	1.62908	61	GO:2000278
GOCC_CONDENSED_CHROMOSOME	0.00367998	0.0486261	0.431708	0.39571	1.47513	134	GO:0000793
GOCC_SPINDLE_POLE	0.00367921	0.0486261	0.431708	0.442617	1.53787	85	GO:0000922
GOMF_TRANSLATION_FACTOR_ACTIVITY_RNA_BINDING	0.00376459	0.0495608	0.431708	0.5929	1.72903	30	GO:0008135

## Sheet: SuppT6 - BTN_vs_heme_gset_dn  
pathway	pval	padj	log2err	ES	NES	size	go_code
GOCC_ENDOSOME	8.58107e-22	3.0643e-18	1.20398	-0.447054	-2.06635	604	GO:0005768
GOBP_REGULATION_OF_RESPONSE_TO_EXTERNAL_STIMULUS	7.20297e-21	1.83835e-17	1.17789	-0.447844	-2.07402	585	GO:0032101
GOBP_POSITIVE_REGULATION_OF_INTRACELLULAR_SIGNAL_TRANSDUCTION	1.50133e-20	3.06356e-17	1.16907	-0.459113	-2.11408	527	GO:1902533
GOCC_EARLY_ENDOSOME	2.15505e-20	3.84784e-17	1.16907	-0.53607	-2.35807	311	GO:0005769
GOBP_VESICLE_MEDIATED_TRANSPORT	9.87236e-19	1.28197e-15	1.11466	-0.375928	-1.80362	995	GO:0016192
GOBP_POSITIVE_REGULATION_OF_SIGNALING	1.29636e-18	1.5431e-15	1.11466	-0.385819	-1.83549	882	GO:0023056
GOBP_POSITIVE_REGULATION_OF_CYTOKINE_PRODUCTION	5.09899e-18	5.60262e-15	1.09593	-0.536023	-2.32275	272	GO:0001819
GOBP_REGULATION_OF_DEFENSE_RESPONSE	7.73352e-18	7.8904e-15	1.08644	-0.484746	-2.1643	379	GO:0031347
GOCC_CELL_LEADING_EDGE	9.22204e-18	8.78184e-15	1.08644	-0.502284	-2.22883	333	GO:0031252
GOBP_TOLL_LIKE_RECEPTOR_SIGNALING_PATHWAY	9.8977e-18	8.83617e-15	1.08644	-0.593149	-2.47225	184	GO:0002224
GOBP_I_KAPPAB_KINASE_NF_KAPPAB_SIGNALING	1.58451e-17	1.33136e-14	1.07687	-0.574277	-2.43311	209	GO:0007249
GOBP_CYTOKINE_PRODUCTION	3.65231e-17	2.8222e-14	1.06721	-0.461328	-2.10131	439	GO:0001816
GOCC_VESICLE_MEMBRANE	3.75398e-17	2.8222e-14	1.06721	-0.383148	-1.81927	845	GO:0012506
GOBP_POSITIVE_REGULATION_OF_I_KAPPAB_KINASE_NF_KAPPAB_SIGNALING	6.57122e-17	4.69317e-14	1.05746	-0.621909	-2.49787	151	GO:0043123
GOBP_INTERFERON_BETA_PRODUCTION	8.94301e-17	6.08295e-14	1.05746	-0.637267	-2.5192	134	GO:0032608
GOCC_ENDOSOME_MEMBRANE	1.01253e-16	6.57408e-14	1.05746	-0.475637	-2.11967	373	GO:0010008
GOBP_INTERFERON_ALPHA_PRODUCTION	4.83324e-16	3.00165e-13	1.02767	-0.65234	-2.53547	120	GO:0032607
GOBP_REGULATION_OF_IMMUNE_RESPONSE	5.47114e-16	3.25624e-13	1.02767	-0.431682	-1.98575	520	GO:0050776
GOBP_POSITIVE_REGULATION_OF_RESPONSE_TO_EXTERNAL_STIMULUS	2.93245e-15	1.56773e-12	1.00732	-0.511471	-2.21886	271	GO:0032103
GOBP_REGULATION_OF_IMMUNE_SYSTEM_PROCESS	2.96337e-15	1.56773e-12	1.00732	-0.386093	-1.80608	727	GO:0002682
GOBP_TYPE_I_INTERFERON_PRODUCTION	2.90438e-15	1.56773e-12	1.00732	-0.599088	-2.4342	156	GO:0032606
GOBP_CELL_ACTIVATION	3.34991e-15	1.70893e-12	1.00732	-0.427419	-1.95475	493	GO:0001775
GOBP_IMMUNE_RESPONSE_REGULATING_SIGNALING_PATHWAY	5.03346e-15	2.3966e-12	0.996986	-0.483338	-2.1399	325	GO:0002764
GOBP_INTERLEUKIN_8_PRODUCTION	5.60045e-15	2.58054e-12	0.996986	-0.642287	-2.49328	118	GO:0032637
GOBP_POSITIVE_REGULATION_OF_PHOSPHORUS_METABOLIC_PROCESS	1.40199e-14	6.06851e-12	0.986546	-0.422628	-1.93284	493	GO:0010562
GOMF_NADPLUS_NUCLEOSIDASE_ACTIVITY	1.62705e-14	6.83551e-12	0.975995	-0.691316	-2.59099	86	GO:0003953
GOBP_POSITIVE_REGULATION_OF_INTERLEUKIN_8_PRODUCTION	1.69248e-14	6.90724e-12	0.975995	-0.655008	-2.50185	103	GO:0032757
GOBP_REGULATION_OF_PHOSPHORUS_METABOLIC_PROCESS	1.75173e-14	6.95047e-12	0.975995	-0.366357	-1.74109	834	GO:0051174
GOBP_REGULATION_OF_PATTERN_RECOGNITION_RECEPTOR_SIGNALING_PATHWAY	2.67187e-14	1.03149e-11	0.975995	-0.560624	-2.32601	182	GO:0062207
GOBP_REGULATION_OF_RESPONSE_TO_BIOTIC_STIMULUS	3.49164e-14	1.31249e-11	0.965328	-0.523778	-2.24518	229	GO:0002831
GOBP_CELL_MORPHOGENESIS	3.6638e-14	1.34189e-11	0.965328	-0.390625	-1.82053	643	GO:0000902
GOBP_PATTERN_RECOGNITION_RECEPTOR_SIGNALING_PATHWAY	4.30251e-14	1.53642e-11	0.965328	-0.532486	-2.26185	217	GO:0002221
GOBP_PHAGOCYTOSIS	5.80307e-14	2.02173e-11	0.954542	-0.538509	-2.27198	202	GO:0006909
GOCC_INTRINSIC_COMPONENT_OF_PLASMA_MEMBRANE	7.68983e-14	2.61527e-11	0.954542	-0.353073	-1.68904	952	GO:0031226
GOBP_POSITIVE_REGULATION_OF_STRESS_ACTIVATED_PROTEIN_KINASE_SIGNALING_CASCADE	1.01823e-13	3.38241e-11	0.954542	-0.606501	-2.39242	130	GO:0070304
GOBP_POSITIVE_REGULATION_OF_JNK_CASCADE	1.043e-13	3.38595e-11	0.954542	-0.637736	-2.46045	113	GO:0046330
GOBP_POSITIVE_REGULATION_OF_DEFENSE_RESPONSE	1.07044e-13	3.3978e-11	0.954542	-0.544205	-2.26876	192	GO:0031349
GOBP_REGULATION_OF_CELL_DIFFERENTIATION	1.10566e-13	3.4333e-11	0.954542	-0.358055	-1.70343	833	GO:0045595
GOCC_RUFFLE	1.21842e-13	3.70295e-11	0.943632	-0.598361	-2.35879	131	GO:0001726
GOBP_INTERLEUKIN_6_PRODUCTION	1.26354e-13	3.76009e-11	0.943632	-0.582567	-2.32487	145	GO:0032635
GOBP_POSITIVE_REGULATION_OF_MAPK_CASCADE	1.51196e-13	4.40752e-11	0.943632	-0.483791	-2.11899	290	GO:0043410
GOBP_CELL_MIGRATION	1.84646e-13	5.27495e-11	0.943632	-0.353395	-1.687	904	GO:0016477
GOBP_IMMUNE_RESPONSE	2.00462e-13	5.3026e-11	0.943632	-0.355231	-1.68742	880	GO:0006955
GOBP_I_KAPPAB_PHOSPHORYLATION	1.90552e-13	5.3026e-11	0.943632	-0.703458	-2.5729	74	GO:0007252
GOBP_POSITIVE_REGULATION_OF_CHEMOKINE_PRODUCTION	1.98815e-13	5.3026e-11	0.943632	-0.663971	-2.51368	92	GO:0032722
GOMF_MOLECULAR_TRANSDUCER_ACTIVITY	1.9702e-13	5.3026e-11	0.943632	-0.370327	-1.75092	793	GO:0060089
GOBP_REGULATION_OF_MULTICELLULAR_ORGANISMAL_DEVELOPMENT	3.47989e-13	8.87619e-11	0.932595	-0.366031	-1.72613	783	GO:2000026
GOBP_REGULATION_OF_INTRACELLULAR_SIGNAL_TRANSDUCTION	4.08969e-13	1.02486e-10	0.932595	-0.348947	-1.67152	926	GO:1902531
GOBP_POSITIVE_REGULATION_OF_INTERLEUKIN_12_PRODUCTION	4.86414e-13	1.19792e-10	0.921426	-0.697107	-2.54967	74	GO:0032735
GOBP_TUMOR_NECROSIS_FACTOR_SUPERFAMILY_CYTOKINE_PRODUCTION	5.02885e-13	1.21749e-10	0.921426	-0.557329	-2.27516	168	GO:0071706
GOBP_MYD88_INDEPENDENT_TOLL_LIKE_RECEPTOR_SIGNALING_PATHWAY	5.41365e-13	1.26768e-10	0.921426	-0.707659	-2.58428	72	GO:0002756
GOBP_REGULATION_OF_INNATE_IMMUNE_RESPONSE	5.35155e-13	1.26768e-10	0.921426	-0.562961	-2.29738	166	GO:0045088
GOMF_HYDROLASE_ACTIVITY_ACTING_ON_GLYCOSYL_BONDS	6.37558e-13	1.46885e-10	0.921426	-0.549265	-2.2678	176	GO:0016798
GOBP_MYELOID_LEUKOCYTE_ACTIVATION	6.89748e-13	1.54982e-10	0.921426	-0.569529	-2.29311	152	GO:0002274
GOBP_REGULATION_OF_ANATOMICAL_STRUCTURE_MORPHOGENESIS	6.94404e-13	1.54982e-10	0.921426	-0.400081	-1.83865	505	GO:0022603
GOBP_POSITIVE_REGULATION_OF_PATTERN_RECOGNITION_RECEPTOR_SIGNALING_PATHWAY	7.27969e-13	1.59974e-10	0.921426	-0.626277	-2.41624	113	GO:0062208
GOBP_DENDRITIC_CELL_CYTOKINE_PRODUCTION	7.71249e-13	1.65204e-10	0.921426	-0.701914	-2.53361	70	GO:0002371
GOBP_POSITIVE_REGULATION_OF_CATALYTIC_ACTIVITY	7.749e-13	1.65204e-10	0.921426	-0.383517	-1.78576	625	GO:0043085
GOBP_INFLAMMATORY_RESPONSE	8.91583e-13	1.87285e-10	0.921426	-0.432983	-1.94268	393	GO:0006954
GOMF_SIGNALING_RECEPTOR_BINDING	1.08151e-12	2.23888e-10	0.91012	-0.372656	-1.73553	666	GO:0005102
GOBP_PEPTIDYL_TYROSINE_DEPHOSPHORYLATION	1.22356e-12	2.49676e-10	0.91012	-0.492152	-2.11879	247	GO:0035335
GOBP_POSITIVE_REGULATION_OF_MOLECULAR_FUNCTION	1.35264e-12	2.68349e-10	0.91012	-0.352908	-1.67309	818	GO:0044093
GOBP_REGULATION_OF_RESPONSE_TO_STRESS	1.34435e-12	2.68349e-10	0.91012	-0.3512	-1.667	844	GO:0080134
GOBP_MYD88_DEPENDENT_TOLL_LIKE_RECEPTOR_SIGNALING_PATHWAY	1.39166e-12	2.72309e-10	0.91012	-0.672711	-2.46432	77	GO:0002755
GOMF_PROTEIN_TYROSINE_PHOSPHATASE_ACTIVITY	1.42675e-12	2.75401e-10	0.91012	-0.491734	-2.1186	248	GO:0004725
GOBP_REGULATION_OF_PROTEIN_PHOSPHORYLATION	1.64998e-12	3.14244e-10	0.91012	-0.376968	-1.7552	679	GO:0001932
GOBP_REGULATION_OF_NIK_NF_KAPPAB_SIGNALING	1.68036e-12	3.15818e-10	0.91012	-0.625828	-2.4001	106	GO:1901222
GOBP_PHOSPHORYLATION	2.35603e-12	4.37059e-10	0.898671	-0.33068	-1.59959	1071	GO:0016310
GOBP_POSITIVE_REGULATION_OF_NIK_NF_KAPPAB_SIGNALING	2.76613e-12	5.06556e-10	0.898671	-0.662363	-2.48248	86	GO:1901224
GOBP_NEGATIVE_REGULATION_OF_HEMOPOIESIS	3.24603e-12	5.86915e-10	0.898671	-0.62056	-2.37966	109	GO:1903707
GOBP_INTERLEUKIN_17_PRODUCTION	3.48429e-12	6.22119e-10	0.898671	-0.71655	-2.56	64	GO:0032620
GOBP_NITRIC_OXIDE_SYNTHASE_BIOSYNTHETIC_PROCESS	3.74844e-12	6.61022e-10	0.887075	-0.666332	-2.44095	77	GO:0051767
GOBP_REGULATION_OF_OXIDATIVE_STRESS_INDUCED_CELL_DEATH	3.88839e-12	6.77338e-10	0.887075	-0.57917	-2.28228	132	GO:1903201
GOBP_NIK_NF_KAPPAB_SIGNALING	3.95954e-12	6.81422e-10	0.887075	-0.596391	-2.33454	123	GO:0038061
GOBP_RESPONSE_TO_PLATELET_DERIVED_GROWTH_FACTOR	4.16855e-12	7.08852e-10	0.887075	-0.668019	-2.44391	76	GO:0036119
GOBP_CELLULAR_COMPONENT_MORPHOGENESIS	4.88395e-12	8.20734e-10	0.887075	-0.405817	-1.86001	465	GO:0032989
GOBP_POSITIVE_REGULATION_OF_INTERFERON_BETA_PRODUCTION	5.42745e-12	9.01461e-10	0.887075	-0.647109	-2.4475	90	GO:0032728
GOBP_REGULATION_OF_HEMOPOIESIS	5.9049e-12	9.6949e-10	0.887075	-0.514994	-2.17239	203	GO:1903706
GOBP_ASTROCYTE_DEVELOPMENT	6.14386e-12	9.89988e-10	0.887075	-0.650353	-2.45273	88	GO:0014002
GOBP_REGULATION_OF_MYELOID_CELL_DIFFERENTIATION	6.16837e-12	9.89988e-10	0.887075	-0.575704	-2.27433	135	GO:0045637
GOBP_REGULATION_OF_INFLAMMATORY_RESPONSE	6.67051e-12	1.05868e-09	0.887075	-0.487144	-2.10166	244	GO:0050727
GOBP_DEFENSE_RESPONSE	7.44242e-12	1.15552e-09	0.875325	-0.344582	-1.63295	846	GO:0006952
GOBP_LEUKOCYTE_DIFFERENTIATION	7.36611e-12	1.15552e-09	0.875325	-0.46261	-2.02623	290	GO:0002521
GOBP_NEGATIVE_REGULATION_OF_TUMOR_NECROSIS_FACTOR_SUPERFAMILY_CYTOKINE_PRODUCTION	7.68435e-12	1.15765e-09	0.875325	-0.654694	-2.45471	85	GO:1903556
GOBP_POSITIVE_REGULATION_OF_TYPE_I_INTERFERON_PRODUCTION	7.55828e-12	1.15765e-09	0.875325	-0.623718	-2.37746	102	GO:0032481
GOBP_REGULATION_OF_LEUKOCYTE_DIFFERENTIATION	7.6993e-12	1.15765e-09	0.875325	-0.538335	-2.21385	172	GO:1902105
GOBP_POSITIVE_REGULATION_OF_INTERFERON_ALPHA_PRODUCTION	8.1616e-12	1.21438e-09	0.875325	-0.663964	-2.45954	81	GO:0032727
GOBP_LOCOMOTION	8.78096e-12	1.29306e-09	0.875325	-0.330395	-1.58924	1031	GO:0040011
GOBP_NEGATIVE_REGULATION_OF_INTERLEUKIN_6_PRODUCTION	9.96676e-12	1.45271e-09	0.875325	-0.652827	-2.44771	85	GO:0032715
GOBP_REGULATION_OF_REACTIVE_OXYGEN_SPECIES_BIOSYNTHETIC_PROCESS	1.01421e-11	1.46332e-09	0.875325	-0.680408	-2.47341	71	GO:1903426
GOBP_MYELOID_LEUKOCYTE_DIFFERENTIATION	1.02491e-11	1.46399e-09	0.875325	-0.551076	-2.24237	157	GO:0002573
GOBP_INTERLEUKIN_12_PRODUCTION	1.05304e-11	1.48927e-09	0.875325	-0.670395	-2.46215	78	GO:0032615
GOBP_BIOLOGICAL_ADHESION	1.08439e-11	1.51857e-09	0.875325	-0.329525	-1.59356	1054	GO:0022610
GOBP_REGULATION_OF_MYELOID_LEUKOCYTE_DIFFERENTIATION	1.32266e-11	1.83426e-09	0.875325	-0.61511	-2.34946	103	GO:0002761
GOBP_CELL_MORPHOGENESIS_INVOLVED_IN_DIFFERENTIATION	1.37908e-11	1.87585e-09	0.875325	-0.393426	-1.81414	508	GO:0000904
GOBP_PROTEIN_DEPHOSPHORYLATION	1.38562e-11	1.87585e-09	0.875325	-0.450099	-1.97924	310	GO:0006470
GOMF_HYDROLASE_ACTIVITY_HYDROLYZING_N_GLYCOSYL_COMPOUNDS	1.39205e-11	1.87585e-09	0.875325	-0.597449	-2.32212	120	GO:0016799
GOBP_POSITIVE_REGULATION_OF_INFLAMMATORY_RESPONSE	1.58102e-11	2.11059e-09	0.863415	-0.586402	-2.29159	125	GO:0050729
GOBP_MACROPHAGE_ACTIVATION	1.84783e-11	2.44393e-09	0.863415	-0.592239	-2.29834	119	GO:0042116
GOBP_POSITIVE_REGULATION_OF_INTERFERON_GAMMA_PRODUCTION	2.21487e-11	2.87611e-09	0.863415	-0.648664	-2.43114	86	GO:0032729
GOBP_LIPOPOLYSACCHARIDE_MEDIATED_SIGNALING_PATHWAY	2.24007e-11	2.88263e-09	0.863415	-0.653508	-2.39082	76	GO:0031663
GOBP_INTERFERON_GAMMA_PRODUCTION	2.46424e-11	3.14279e-09	0.863415	-0.642232	-2.41823	89	GO:0032609
GOBP_POSITIVE_REGULATION_OF_NITRIC_OXIDE_SYNTHASE_BIOSYNTHETIC_PROCESS	2.67952e-11	3.38711e-09	0.863415	-0.668471	-2.44493	74	GO:0051770
GOBP_POSITIVE_REGULATION_OF_CELL_ACTIVATION	2.7157e-11	3.40272e-09	0.863415	-0.524166	-2.16668	178	GO:0050867
GOBP_INFLAMMASOME_COMPLEX_ASSEMBLY	2.92966e-11	3.63889e-09	0.851339	-0.683385	-2.46228	68	GO:0140632
GOBP_RESPONSE_TO_CYTOKINE	3.50559e-11	4.31671e-09	0.851339	-0.392496	-1.79675	496	GO:0034097
GOBP_NEGATIVE_REGULATION_OF_DEVELOPMENTAL_PROCESS	3.65448e-11	4.46159e-09	0.851339	-0.375766	-1.74115	586	GO:0051093
GOBP_INTERLEUKIN_10_PRODUCTION	3.81267e-11	4.61527e-09	0.851339	-0.676912	-2.47199	72	GO:0032613
GOCC_RECEPTOR_COMPLEX	3.87779e-11	4.65465e-09	0.851339	-0.442245	-1.95081	308	GO:0043235
GOBP_POSITIVE_REGULATION_OF_CYTOKINE_PRODUCTION_INVOLVED_IN_INFLAMMATORY_RESPONSE	4.27907e-11	5.09352e-09	0.851339	-0.704631	-2.46158	61	GO:1900017
GOBP_CELL_PART_MORPHOGENESIS	4.57301e-11	5.39842e-09	0.851339	-0.405755	-1.83432	423	GO:0032990
GOBP_CELLULAR_RESPONSE_TO_PEPTIDE	4.7743e-11	5.54439e-09	0.851339	-0.442103	-1.94009	298	GO:1901653
GOBP_RESPONSE_TO_GROWTH_FACTOR	4.77302e-11	5.54439e-09	0.851339	-0.395431	-1.81029	466	GO:0070848
GOBP_GLIAL_CELL_DEVELOPMENT	5.34303e-11	6.14607e-09	0.851339	-0.581067	-2.27508	121	GO:0021782
GOBP_NEGATIVE_REGULATION_OF_MYELOID_LEUKOCYTE_DIFFERENTIATION	5.37846e-11	6.14607e-09	0.851339	-0.639043	-2.39603	85	GO:0002762
GOBP_POSITIVE_REGULATION_OF_INTERLEUKIN_6_PRODUCTION	5.65447e-11	6.41019e-09	0.851339	-0.589638	-2.27977	116	GO:0032755
GOBP_REACTIVE_OXYGEN_SPECIES_BIOSYNTHETIC_PROCESS	5.7502e-11	6.46739e-09	0.851339	-0.655295	-2.42131	80	GO:1903409
GOBP_CELLULAR_RESPONSE_TO_NITROGEN_COMPOUND	6.06392e-11	6.60086e-09	0.839089	-0.387252	-1.78567	508	GO:1901699
GOBP_POSITIVE_REGULATION_OF_ERK1_AND_ERK2_CASCADE	5.99118e-11	6.60086e-09	0.839089	-0.573718	-2.2603	129	GO:0070374
GOBP_POSITIVE_REGULATION_OF_PROTEIN_PHOSPHORYLATION	6.06314e-11	6.60086e-09	0.839089	-0.41135	-1.85432	411	GO:0001934
GOBP_REGULATION_OF_NUCLEOTIDE_BINDING_OLIGOMERIZATION_DOMAIN_CONTAINING_SIGNALING_PATHWAY	6.09993e-11	6.60086e-09	0.839089	-0.667178	-2.42532	71	GO:0070424
GOCC_PHAGOCYTIC_CUP	6.0546e-11	6.60086e-09	0.839089	-0.696148	-2.48711	64	GO:0001891
GOBP_CELLULAR_RESPONSE_TO_MECHANICAL_STIMULUS	6.16981e-11	6.62629e-09	0.839089	-0.593268	-2.28889	113	GO:0071260
GOBP_POSITIVE_REGULATION_OF_RESPONSE_TO_CYTOKINE_STIMULUS	6.90897e-11	7.36475e-09	0.839089	-0.625338	-2.3717	93	GO:0060760
GOBP_REGULATION_OF_PROTEIN_MODIFICATION_PROCESS	7.03472e-11	7.44325e-09	0.839089	-0.33406	-1.59876	939	GO:0031399
GOBP_POSITIVE_REGULATION_OF_NF_KAPPAB_TRANSCRIPTION_FACTOR_ACTIVITY	8.31754e-11	8.67209e-09	0.839089	-0.544917	-2.1945	148	GO:0051092
GOBP_POSITIVE_REGULATION_OF_INTERLEUKIN_10_PRODUCTION	8.92154e-11	9.23444e-09	0.839089	-0.672525	-2.42315	68	GO:0032733
GOBP_LYMPHOCYTE_ACTIVATION	9.12907e-11	9.31426e-09	0.839089	-0.418453	-1.8612	371	GO:0046649
GOBP_POSITIVE_REGULATION_OF_MULTICELLULAR_ORGANISMAL_PROCESS	9.09067e-11	9.31426e-09	0.839089	-0.345898	-1.62567	757	GO:0051240
GOBP_CYTOKINE_PRODUCTION_INVOLVED_IN_IMMUNE_RESPONSE	9.97061e-11	1.00296e-08	0.839089	-0.61809	-2.35746	94	GO:0002367
GOBP_NEGATIVE_REGULATION_OF_CELL_DIFFERENTIATION	9.92683e-11	1.00296e-08	0.839089	-0.3922	-1.79654	459	GO:0045596
GOBP_NEGATIVE_REGULATION_OF_OSTEOCLAST_DIFFERENTIATION	1.00945e-10	1.00336e-08	0.839089	-0.646074	-2.39327	81	GO:0045671
GOBP_POSITIVE_REGULATION_OF_TUMOR_NECROSIS_FACTOR_SUPERFAMILY_CYTOKINE_PRODUCTION	1.01151e-10	1.00336e-08	0.839089	-0.558803	-2.21895	137	GO:1903557
GOBP_INTERLEUKIN_1_PRODUCTION	1.02251e-10	1.00727e-08	0.839089	-0.557041	-2.20565	136	GO:0032612
GOBP_CELL_DEATH_IN_RESPONSE_TO_OXIDATIVE_STRESS	1.11697e-10	1.09279e-08	0.839089	-0.565873	-2.25553	139	GO:0036473
GOBP_CELLULAR_RESPONSE_TO_OXIDISED_LOW_DENSITY_LIPOPROTEIN_PARTICLE_STIMULUS	1.17721e-10	1.1439e-08	0.826657	-0.697344	-2.43612	61	GO:0140052
GOBP_NEGATIVE_REGULATION_OF_CYTOKINE_PRODUCTION	1.28828e-10	1.24336e-08	0.826657	-0.478339	-2.03341	215	GO:0001818
GOBP_POSITIVE_REGULATION_OF_IMMUNE_SYSTEM_PROCESS	1.39133e-10	1.33381e-08	0.826657	-0.407177	-1.83551	411	GO:0002684
GOBP_REGULATION_OF_RESPONSE_TO_OXIDATIVE_STRESS	1.66848e-10	1.58884e-08	0.826657	-0.538601	-2.16858	152	GO:1902882
GOBP_MYELOID_CELL_DIFFERENTIATION	1.73589e-10	1.64209e-08	0.826657	-0.473492	-2.03465	232	GO:0030099
GOBP_POSITIVE_REGULATION_OF_SMOOTH_MUSCLE_CELL_PROLIFERATION	1.78905e-10	1.68124e-08	0.826657	-0.635233	-2.35235	82	GO:0048661
GOMF_NAD_P_PLUS_NUCLEOSIDASE_ACTIVITY	1.86052e-10	1.73697e-08	0.826657	-0.663673	-2.42365	72	GO:0050135
GOBP_ERK1_AND_ERK2_CASCADE	2.00453e-10	1.85149e-08	0.826657	-0.469885	-2.01077	227	GO:0070371
GOBP_POSITIVE_REGULATION_OF_KINASE_ACTIVITY	2.00911e-10	1.85149e-08	0.826657	-0.441471	-1.93624	303	GO:0033674
GOBP_POSITIVE_REGULATION_OF_INNATE_IMMUNE_RESPONSE	2.32157e-10	2.12572e-08	0.826657	-0.567949	-2.22321	123	GO:0045089
GOBP_POSITIVE_REGULATION_OF_NLRP3_INFLAMMASOME_COMPLEX_ASSEMBLY	2.33952e-10	2.12852e-08	0.814036	-0.680563	-2.38467	62	GO:1900227
GOBP_NEGATIVE_REGULATION_OF_INTERLEUKIN_17_PRODUCTION	2.37526e-10	2.13962e-08	0.814036	-0.711645	-2.47214	57	GO:0032700
GOBP_POSITIVE_REGULATION_OF_RESPONSE_TO_BIOTIC_STIMULUS	2.38168e-10	2.13962e-08	0.814036	-0.557724	-2.19644	128	GO:0002833
GOCC_VACUOLE	2.47131e-10	2.20626e-08	0.814036	-0.388413	-1.78293	504	GO:0005773
GOBP_REGULATION_OF_HYDROLASE_ACTIVITY	2.5099e-10	2.2268e-08	0.814036	-0.39319	-1.80077	463	GO:0051336
GOBP_ACTIVATION_OF_INNATE_IMMUNE_RESPONSE	2.57148e-10	2.26735e-08	0.814036	-0.582433	-2.24709	113	GO:0002218
GOBP_NEUROGENESIS	2.86763e-10	2.51296e-08	0.814036	-0.318017	-1.53043	1036	GO:0022008
GOBP_DEFENSE_RESPONSE_TO_OTHER_ORGANISM	3.12715e-10	2.70716e-08	0.814036	-0.368712	-1.70247	579	GO:0098542
GOBP_POSITIVE_REGULATION_OF_PROTEIN_METABOLIC_PROCESS	3.12167e-10	2.70716e-08	0.814036	-0.34025	-1.60856	807	GO:0051247
GOBP_REGULATION_OF_TRANSFERASE_ACTIVITY	3.65942e-10	3.14887e-08	0.814036	-0.36391	-1.68993	592	GO:0051338
GOBP_REGULATION_OF_OSTEOCLAST_DIFFERENTIATION	3.71541e-10	3.15898e-08	0.814036	-0.627424	-2.35153	86	GO:0045670
GOCC_PLASMA_MEMBRANE_REGION	3.70609e-10	3.15898e-08	0.814036	-0.34003	-1.60391	801	GO:0098590
GOBP_NEGATIVE_REGULATION_OF_MYELOID_CELL_DIFFERENTIATION	4.12502e-10	3.4865e-08	0.814036	-0.604302	-2.30177	98	GO:0045638
GOBP_NUCLEOTIDE_BINDING_DOMAIN_LEUCINE_RICH_REPEAT_CONTAINING_RECEPTOR_SIGNALING_PATHWAY	4.5242e-10	3.80139e-08	0.814036	-0.645255	-2.36002	74	GO:0035872
GOBP_POSITIVE_REGULATION_OF_PLATELET_ACTIVATION	4.77144e-10	3.98569e-08	0.801216	-0.687997	-2.40445	59	GO:0010572
GOBP_POSITIVE_REGULATION_OF_LEUKOCYTE_PROLIFERATION	5.01914e-10	4.16822e-08	0.801216	-0.605656	-2.29291	92	GO:0070665
GOBP_IMMUNE_EFFECTOR_PROCESS	5.97376e-10	4.90398e-08	0.801216	-0.435912	-1.92026	314	GO:0002252
GOBP_T_HELPER_1_TYPE_IMMUNE_RESPONSE	6.72169e-10	5.45991e-08	0.801216	-0.672198	-2.35536	62	GO:0042088
GOMF_PHOSPHOPROTEIN_PHOSPHATASE_ACTIVITY	6.72741e-10	5.45991e-08	0.801216	-0.452687	-1.96426	274	GO:0004721
GOBP_INNATE_IMMUNE_RESPONSE	7.2465e-10	5.76488e-08	0.801216	-0.379838	-1.7353	492	GO:0045087
GOBP_JNK_CASCADE	7.26463e-10	5.76488e-08	0.801216	-0.519555	-2.1064	155	GO:0007254
GOBP_POSITIVE_REGULATION_OF_MACROPHAGE_ACTIVATION	7.1902e-10	5.76488e-08	0.801216	-0.669547	-2.38622	65	GO:0043032
GOBP_NEGATIVE_REGULATION_OF_INTERFERON_GAMMA_PRODUCTION	7.566e-10	5.97087e-08	0.801216	-0.684114	-2.39088	59	GO:0032689
GOBP_POSITIVE_REGULATION_OF_GENE_EXPRESSION	7.83655e-10	6.1504e-08	0.801216	-0.362605	-1.6764	572	GO:0010628
GOBP_RESPONSE_TO_FUNGUS	8.11302e-10	6.33259e-08	0.801216	-0.651133	-2.37785	72	GO:0009620
GOBP_POSITIVE_REGULATION_OF_TRANSFERASE_ACTIVITY	9.20294e-10	7.14428e-08	0.801216	-0.40876	-1.82089	367	GO:0051347
GOBP_TRIF_DEPENDENT_TOLL_LIKE_RECEPTOR_SIGNALING_PATHWAY	9.48641e-10	7.32454e-08	0.788187	-0.686711	-2.3984	60	GO:0035666
GOBP_LEUKOCYTE_MEDIATED_IMMUNITY	9.63746e-10	7.36158e-08	0.788187	-0.472704	-2.00161	212	GO:0002443
GOBP_RESPONSE_TO_INTERFERON_GAMMA	9.59343e-10	7.36158e-08	0.788187	-0.516027	-2.10585	166	GO:0034341
GOBP_POSITIVE_REGULATION_OF_MHC_CLASS_II_BIOSYNTHETIC_PROCESS	9.87939e-10	7.50623e-08	0.788187	-0.688038	-2.38869	58	GO:0045348
GOBP_CELLULAR_RESPONSE_TO_INTERFERON_GAMMA	1.01969e-09	7.70645e-08	0.788187	-0.520912	-2.1168	160	GO:0071346
GOBP_CELL_MORPHOGENESIS_INVOLVED_IN_NEURON_DIFFERENTIATION	1.02737e-09	7.72363e-08	0.788187	-0.401815	-1.7991	388	GO:0048667
GOBP_REGULATION_OF_JNK_CASCADE	1.05301e-09	7.87494e-08	0.788187	-0.536482	-2.14288	142	GO:0046328
GOBP_PLATELET_ACTIVATION	1.13338e-09	8.43186e-08	0.788187	-0.590141	-2.25212	101	GO:0030168
GOBP_POSITIVE_REGULATION_OF_TRANSPORT	1.14419e-09	8.46822e-08	0.788187	-0.369879	-1.70247	521	GO:0051050
GOBP_POSITIVE_REGULATION_OF_SMOOTH_MUSCLE_CELL_MIGRATION	1.2026e-09	8.85463e-08	0.788187	-0.665097	-2.37037	65	GO:0014911
GOBP_RESPONSE_TO_AMYLOID_BETA	1.23986e-09	9.08216e-08	0.788187	-0.614274	-2.30316	85	GO:1904645
GOBP_INTERLEUKIN_23_PRODUCTION	1.27123e-09	9.26442e-08	0.788187	-0.663165	-2.38233	67	GO:0032627
GOBP_CELL_CELL_ADHESION	1.3481e-09	9.77477e-08	0.788187	-0.36065	-1.66893	600	GO:0098609
GOBP_CELL_ACTIVATION_INVOLVED_IN_IMMUNE_RESPONSE	1.38653e-09	1.00026e-07	0.788187	-0.503858	-2.05744	169	GO:0002263
GOBP_INTESTINAL_EPITHELIAL_STRUCTURE_MAINTENANCE	1.45002e-09	1.0153e-07	0.788187	-0.694373	-2.40529	56	GO:0060729
GOBP_NUCLEOTIDE_BINDING_OLIGOMERIZATION_DOMAIN_CONTAINING_1_SIGNALING_PATHWAY	1.45002e-09	1.0153e-07	0.788187	-0.694373	-2.40529	56	GO:0070427
GOBP_NUCLEOTIDE_BINDING_OLIGOMERIZATION_DOMAIN_CONTAINING_2_SIGNALING_PATHWAY	1.45002e-09	1.0153e-07	0.788187	-0.694373	-2.40529	56	GO:0070431
GOBP_POSITIVE_REGULATION_OF_NUCLEOTIDE_BINDING_OLIGOMERIZATION_DOMAIN_CONTAINING_2_SIGNALING_PATHWAY	1.45002e-09	1.0153e-07	0.788187	-0.694373	-2.40529	56	GO:0070434
GOBP_POSITIVE_REGULATION_OF_NUCLEOTIDE_BINDING_OLIGOMERIZATION_DOMAIN_CONTAINING_SIGNALING_PATHWAY	1.45002e-09	1.0153e-07	0.788187	-0.694373	-2.40529	56	GO:0070426
GOBP_REGULATION_OF_NUCLEOTIDE_BINDING_OLIGOMERIZATION_DOMAIN_CONTAINING_2_SIGNALING_PATHWAY	1.45002e-09	1.0153e-07	0.788187	-0.694373	-2.40529	56	GO:0070432
GOCC_CELL_SURFACE	1.46701e-09	1.02218e-07	0.788187	-0.35638	-1.65726	619	GO:0009986
GOBP_B_CELL_PROLIFERATION_INVOLVED_IN_IMMUNE_RESPONSE	1.5105e-09	1.04738e-07	0.788187	-0.695251	-2.41519	57	GO:0002322
GOBP_POSITIVE_REGULATION_OF_IMMUNE_RESPONSE	1.59781e-09	1.10257e-07	0.788187	-0.429353	-1.88048	294	GO:0050778
GOBP_NEGATIVE_REGULATION_OF_RESPONSE_TO_STIMULUS	1.60826e-09	1.10444e-07	0.788187	-0.311546	-1.50461	1050	GO:0048585
GOBP_REGULATION_OF_PLATELET_ACTIVATION	1.6229e-09	1.10917e-07	0.788187	-0.66974	-2.39276	64	GO:0010543
GOBP_CHEMOKINE_PRODUCTION	1.65604e-09	1.12642e-07	0.788187	-0.578917	-2.22019	106	GO:0032602
GOBP_WOUND_HEALING_INVOLVED_IN_INFLAMMATORY_RESPONSE	1.71176e-09	1.1588e-07	0.788187	-0.683776	-2.37389	58	GO:0002246
GOBP_OSTEOCLAST_DIFFERENTIATION	1.75944e-09	1.18546e-07	0.788187	-0.577018	-2.21269	109	GO:0030316
GOBP_NEGATIVE_REGULATION_OF_IMMUNE_SYSTEM_PROCESS	1.86347e-09	1.22663e-07	0.774939	-0.44378	-1.91972	258	GO:0002683
GOBP_REGULATION_OF_CELLULAR_RESPONSE_TO_MACROPHAGE_COLONY_STIMULATING_FACTOR_STIMULUS	1.8613e-09	1.22663e-07	0.788187	-0.676934	-2.36482	61	GO:1903972
GOBP_REGULATION_OF_MATRIX_METALLOPEPTIDASE_SECRETION	1.8613e-09	1.22663e-07	0.788187	-0.676934	-2.36482	61	GO:1904464
GOBP_RESPONSE_TO_LIPOTEICHOIC_ACID	1.8613e-09	1.22663e-07	0.788187	-0.676934	-2.36482	61	GO:0070391
GOMF_LIPOPOLYSACCHARIDE_IMMUNE_RECEPTOR_ACTIVITY	1.8613e-09	1.22663e-07	0.788187	-0.676934	-2.36482	61	GO:0001875
GOBP_REGULATION_OF_IMMUNE_EFFECTOR_PROCESS	1.94266e-09	1.27289e-07	0.774939	-0.459934	-1.97639	232	GO:0002697
GOBP_INFLAMMATORY_RESPONSE_TO_WOUNDING	1.96043e-09	1.27536e-07	0.774939	-0.662914	-2.32283	62	GO:0090594
GOBP_CELLULAR_RESPONSE_TO_LIPOPROTEIN_PARTICLE_STIMULUS	2.22061e-09	1.43526e-07	0.774939	-0.637582	-2.31773	71	GO:0071402
GOBP_RESPONSE_TO_MACROPHAGE_COLONY_STIMULATING_FACTOR	2.27203e-09	1.46188e-07	0.774939	-0.641249	-2.34176	72	GO:0036005
GOBP_PRODUCTION_OF_MOLECULAR_MEDIATOR_INVOLVED_IN_INFLAMMATORY_RESPONSE	2.43573e-09	1.56017e-07	0.774939	-0.587655	-2.23591	95	GO:0002532
GOBP_REGULATION_OF_CELL_DEATH	2.49192e-09	1.58905e-07	0.774939	-0.32361	-1.54436	903	GO:0010941
GOBP_NEGATIVE_REGULATION_OF_MULTICELLULAR_ORGANISMAL_PROCESS	2.64692e-09	1.68038e-07	0.774939	-0.357506	-1.65205	577	GO:0051241
GOMF_ENZYME_REGULATOR_ACTIVITY	2.82722e-09	1.7869e-07	0.774939	-0.36823	-1.68772	501	GO:0030234
GOBP_REGULATION_OF_RESPONSE_TO_CYTOKINE_STIMULUS	2.86358e-09	1.80191e-07	0.774939	-0.496876	-2.04335	172	GO:0060759
GOBP_POSITIVE_REGULATION_OF_INTERLEUKIN_1_BETA_PRODUCTION	2.90924e-09	1.81038e-07	0.774939	-0.581198	-2.23476	108	GO:0032731
GOBP_POSITIVE_REGULATION_OF_INTERLEUKIN_1_PRODUCTION	2.90924e-09	1.81038e-07	0.774939	-0.581198	-2.23476	108	GO:0032732
GOBP_RESPONSE_TO_PEPTIDE	2.91506e-09	1.81038e-07	0.774939	-0.396386	-1.76435	369	GO:1901652
GOBP_POSITIVE_REGULATION_OF_CHEMOKINE_C_X_C_MOTIF_LIGAND_2_PRODUCTION	2.92928e-09	1.81133e-07	0.774939	-0.680008	-2.36081	58	GO:2000343
GOCC_SYNAPSE	3.11122e-09	1.91555e-07	0.774939	-0.349091	-1.62541	665	GO:0045202
GOBP_TOLL_LIKE_RECEPTOR_4_SIGNALING_PATHWAY	3.3809e-09	2.07265e-07	0.774939	-0.633647	-2.30343	71	GO:0034142
GOBP_POSITIVE_REGULATION_OF_REACTIVE_OXYGEN_SPECIES_BIOSYNTHETIC_PROCESS	3.47474e-09	2.12107e-07	0.774939	-0.676837	-2.36391	60	GO:1903428
GOBP_REGULATION_OF_CELLULAR_RESPONSE_TO_STRESS	3.55473e-09	2.16067e-07	0.774939	-0.357625	-1.65069	558	GO:0080135
GOBP_CHEMOKINE_C_X_C_MOTIF_LIGAND_2_PRODUCTION	4.39057e-09	2.6462e-07	0.761461	-0.668023	-2.35687	63	GO:0072567
GOBP_ASTROCYTE_DIFFERENTIATION	4.4404e-09	2.66499e-07	0.761461	-0.577137	-2.21914	108	GO:0048708
GOBP_ACTIN_FILAMENT_BASED_PROCESS	4.572e-09	2.73249e-07	0.761461	-0.39289	-1.75656	386	GO:0030029
GOMF_MOLECULAR_FUNCTION_REGULATOR	4.73749e-09	2.81959e-07	0.761461	-0.342131	-1.59132	672	GO:0098772
GOBP_POSITIVE_REGULATION_OF_CELLULAR_COMPONENT_ORGANIZATION	4.95037e-09	2.93407e-07	0.761461	-0.358037	-1.65821	568	GO:0051130
GOBP_REGULATION_OF_LEUKOCYTE_MEDIATED_IMMUNITY	5.31891e-09	3.12655e-07	0.761461	-0.508171	-2.06503	160	GO:0002703
GOBP_DEPHOSPHORYLATION	5.64364e-09	3.29516e-07	0.761461	-0.387614	-1.74863	416	GO:0016311
GOBP_ENZYME_LINKED_RECEPTOR_PROTEIN_SIGNALING_PATHWAY	5.65188e-09	3.29516e-07	0.761461	-0.336356	-1.57292	709	GO:0007167
GOBP_CELLULAR_RESPONSE_TO_OXYGEN_CONTAINING_COMPOUND	5.77897e-09	3.34198e-07	0.761461	-0.328144	-1.54036	764	GO:1901701
GOCC_VACUOLAR_MEMBRANE	5.76539e-09	3.34198e-07	0.761461	-0.420931	-1.84428	296	GO:0005774
GOBP_MAPK_CASCADE	6.20381e-09	3.57319e-07	0.761461	-0.374908	-1.71637	468	GO:0000165
GOBP_STRESS_ACTIVATED_PROTEIN_KINASE_SIGNALING_CASCADE	6.33348e-09	3.63323e-07	0.761461	-0.471069	-1.96386	192	GO:0031098
GOBP_REGULATION_OF_PROTEIN_KINASE_ACTIVITY	6.67895e-09	3.81609e-07	0.761461	-0.385049	-1.75128	437	GO:0045859
GOBP_REGULATION_OF_REACTIVE_OXYGEN_SPECIES_METABOLIC_PROCESS	6.89861e-09	3.92589e-07	0.761461	-0.494082	-2.0125	164	GO:2000377
GOBP_POSITIVE_REGULATION_OF_PROTEIN_MODIFICATION_PROCESS	7.86233e-09	4.45657e-07	0.74774	-0.355739	-1.64757	568	GO:0031401
GOBP_REGULATION_OF_CELL_ACTIVATION	8.07963e-09	4.56164e-07	0.74774	-0.423218	-1.85373	289	GO:0050865
GOBP_POSITIVE_REGULATION_OF_B_CELL_PROLIFERATION	8.12265e-09	4.56787e-07	0.74774	-0.630092	-2.30101	72	GO:0030890
[truncated: 518 more rows]

## Sheet: SuppT7 - MarBTN_vs_MtrBTN2 
uniprot	description_mya	Description_mtr	padj_mya	FDR_mtr	mya_lfc	mtr_lfc	agg_fold_change
[truncated: 100 more rows]

[truncated: 9 more sheets: SuppT8 - fusions, SuppT9 - ASW_conserved_gene_up, SuppT10 - ASW_conserved_gnst_up, SuppT11 - ASW_conserved_gene_dn, SuppT12 - ASW_conserved_gnst_dn, SuppT13 - ASW_BTNspec_gene_up, SuppT14 - ASW_BTNspec_gnst_up, SuppT15 - ASW_BTNspec_gene_dn, SuppT16 - ASW_BTNspec_gnst_dn]
